# Supplementary material for: (±)-N-[4-Acetyl-5-methyl-5-(4-methyl­cyclo­hex-3-en­yl)-4,5-dihydro-1,3,4-thia­diazol-2-yl]acetamide
Source: Acta Crystallogr Sect E Struct Rep Online. 2008 Feb 20;64(Pt 3):o610–1. doi: 10.1107/S1600536808004728 (PMC2960842; doi:10.1107/S1600536808004728)
Supplement: Supplementary file 1 [file e-64-0o610-sup1.cif]

##############################################################################
###                                                                        ###
###        Electronic paper (Acta Crystallographica Section E)             ###
###                                                                        ###
##############################################################################
#                                                                            #
# This CIF contains the data in a paper accepted for publication in Acta     #
# Crystallographica Section E. It conforms to the requirements of Notes      #
# for Authors for Section E, and has been peer reviewed under the auspices   #
# of the IUCr Commission on Journals.                                        #
#                                                                            #
# Full details of the Crystallographic Information File format               #
# are given in the paper "The Crystallographic Information File (CIF):       #
# a New Standard Archive File for Crystallography" by S. R. Hall, F. H.      #
# Allen and I. D. Brown [Acta Cryst. (1991), A47, 655-685].                  #
#                                                                            #
# The current version of the core CIF dictionary is obtainable from          #
# ftp://ftp.iucr.org/pub/cif_core.dic. The current version number is 2.1.    #
#                                                                            #
# Software is freely available for graphical display of the structure(s) in  #
# this CIF.  For information consult the CIF home page http://www.iucr.org/  #
# cif/home.html                                                              #
#                                                                            #
##############################################################################
                                             
data_I
_audit_creation_method     SHELXL-97
_chemical_name_systematic
;
(+-)-N-[4-Acetyl-5-methyl-5-(4-methylcyclohex-3-enyl)-4,5-dihydro-\
1,3,4-thiadiazol-2-yl]acetamide
;
_chemical_name_common     ?
_chemical_formula_moiety     'C14 H21 N3 O2 S'
_chemical_formula_sum     'C14 H21 N3 O2 S'
_chemical_formula_iupac     'C14 H21 N3 O2 S'
_chemical_formula_weight     295.40
_chemical_melting_point     ?
_symmetry_cell_setting     'Tetragonal'
_symmetry_space_group_name_H-M     'I41/a  '
_symmetry_space_group_name_Hall     '-I 4ad'
loop_
    _symmetry_equiv_pos_as_xyz
    'x, y, z'
    '-x+1/2, -y, z+1/2'
    '-y+3/4, x+1/4, z+1/4'
    'y+3/4, -x+3/4, z+3/4'
    'x+1/2, y+1/2, z+1/2'
    '-x+1, -y+1/2, z+1'
    '-y+5/4, x+3/4, z+3/4'
    'y+5/4, -x+5/4, z+5/4'
    '-x, -y, -z'
    'x-1/2, y, -z-1/2'
    'y-3/4, -x-1/4, -z-1/4'
    '-y-3/4, x-3/4, -z-3/4'
    '-x+1/2, -y+1/2, -z+1/2'
    'x, y+1/2, -z'
    'y-1/4, -x+1/4, -z+1/4'
    '-y-1/4, x-1/4, -z-1/4'
_cell_length_a     16.6855(3)
_cell_length_b     16.6855(3)
_cell_length_c     21.8961(8)
_cell_angle_alpha     90.00
_cell_angle_beta     90.00
_cell_angle_gamma     90.00
_cell_volume     6096.0(3)
_cell_formula_units_Z     16
_cell_measurement_reflns_used     9915
_cell_measurement_theta_min     2.54
_cell_measurement_theta_max     36.05
_cell_measurement_temperature     180(2)
_exptl_crystal_description     'platelet'
_exptl_crystal_colour     'colourless'
_exptl_crystal_size_max     0.29
_exptl_crystal_size_mid     0.24
_exptl_crystal_size_min     0.08
_exptl_crystal_density_diffrn     1.287
_exptl_crystal_density_meas     ?
_exptl_crystal_density_method     'not measured'
_exptl_crystal_F_000     2528
_exptl_absorpt_coefficient_mu     0.218
_exptl_absorpt_correction_type     none
_exptl_absorpt_process_details     ?
_exptl_absorpt_correction_T_min     ?
_exptl_absorpt_correction_T_max     ?
_exptl_special_details
;
;
_diffrn_ambient_temperature     180(2)
_diffrn_radiation_type     MoK\a
_diffrn_radiation_wavelength     0.71073
_diffrn_radiation_source     'fine-focus sealed tube'
_diffrn_radiation_monochromator     graphite
_diffrn_measurement_device_type     'Bruker APEXII CCD area-detector'
_diffrn_measurement_method     '\f and \w'
_diffrn_detector_area_resol_mean     ?
_diffrn_reflns_number     87517
_diffrn_reflns_av_R_equivalents     0.0320
_diffrn_reflns_av_sigmaI/netI     0.0109
_diffrn_reflns_theta_min     2.44
_diffrn_reflns_theta_max     30.50
_diffrn_reflns_theta_full     30.50
_diffrn_measured_fraction_theta_max     1.000
_diffrn_measured_fraction_theta_full     1.000
_diffrn_reflns_limit_h_min     -23
_diffrn_reflns_limit_h_max     23
_diffrn_reflns_limit_k_min     -23
_diffrn_reflns_limit_k_max     23
_diffrn_reflns_limit_l_min     -31
_diffrn_reflns_limit_l_max     31
_diffrn_standards_number     ?
_diffrn_standards_interval_count     ?
_diffrn_standards_interval_time     ?
_diffrn_standards_decay_%     ?
_refine_special_details
;
 Refinement of F^2^ against ALL reflections.  The weighted R-factor wR and
 goodness of fit S are based on F^2^, conventional R-factors R are based
 on F, with F set to zero for negative F^2^. The threshold expression of
 F^2^ > 2sigma(F^2^) is used only for calculating R-factors(gt) etc. and is
 not relevant to the choice of reflections for refinement.  R-factors based
 on F^2^ are statistically about twice as large as those based on F, and R-
 factors based on ALL data will be even larger.
;
_reflns_number_total     4637
_reflns_number_gt     3849
_reflns_threshold_expression     I>2\s(I)
_refine_ls_structure_factor_coef     Fsqd
_refine_ls_matrix_type     full
_refine_ls_R_factor_all     0.0503
_refine_ls_R_factor_gt     0.0366
_refine_ls_wR_factor_gt     0.0951
_refine_ls_wR_factor_ref     0.1128
_refine_ls_goodness_of_fit_ref     1.113
_refine_ls_restrained_S_all     1.113
_refine_ls_number_reflns     4637
_refine_ls_number_parameters     185
_refine_ls_number_restraints     0
_refine_ls_hydrogen_treatment     constr
_refine_ls_weighting_scheme     calc
_refine_ls_weighting_details
          'calc w=1/[\s^2^(Fo^2^)+(0.0505P)^2^+5.869P] where P=(Fo^2^+2Fc^2^)/3'
_atom_sites_solution_hydrogens     geom
_atom_sites_solution_primary     direct
_atom_sites_solution_secondary     difmap
_refine_ls_shift/su_max     0.001
_refine_ls_shift/su_mean     0.000
_refine_diff_density_max     0.386
_refine_diff_density_min     -0.261
_refine_ls_extinction_method     none
_refine_ls_extinction_coef     ?
loop_
    _atom_type_symbol
    _atom_type_description
    _atom_type_scat_dispersion_real
    _atom_type_scat_dispersion_imag
    _atom_type_scat_source
    'C' 'C' 0.0033 0.0016
                         'International Tables Vol C Tables 4.2.6.8 and 6.1.1.4'
    'H' 'H' 0.0000 0.0000
                         'International Tables Vol C Tables 4.2.6.8 and 6.1.1.4'
    'N' 'N' 0.0061 0.0033
                         'International Tables Vol C Tables 4.2.6.8 and 6.1.1.4'
    'O' 'O' 0.0106 0.0060
                         'International Tables Vol C Tables 4.2.6.8 and 6.1.1.4'
    'S' 'S' 0.1246 0.1234
                         'International Tables Vol C Tables 4.2.6.8 and 6.1.1.4'
_computing_data_collection     'APEX2 (Bruker, 2006)'
_computing_cell_refinement     'APEX2 (Bruker, 2006'
_computing_data_reduction     'APEX2 (Bruker, 2006'
_computing_structure_solution     'SIR97 (Altomare <i>et al.</i>,  1999)'
_computing_structure_refinement     'SHELXL97 (Sheldrick, 2008)'
_computing_molecular_graphics
;
ORTEPIII (Burnett & Johnson, 1996), ORTEP-3 for Windows (Farrugia,
1997) and
CAMERON (Watkin <i>et al.</i>,  1993)
;
_computing_publication_material     'WinGX (Farrugia, 1999)'
loop_
    _atom_site_type_symbol
    _atom_site_label
    _atom_site_fract_x
    _atom_site_fract_y
    _atom_site_fract_z
    _atom_site_U_iso_or_equiv
    _atom_site_adp_type
    _atom_site_calc_flag
    _atom_site_refinement_flags
    _atom_site_occupancy
    _atom_site_disorder_assembly
    _atom_site_disorder_group
    C C1 0.65060(7) 0.64068(7) 0.33934(6) 0.0214(2) Uani d . 1 . .
    C C2 0.64575(8) 0.56723(8) 0.29765(6) 0.0287(3) Uani d . 1 . .
    H H2A 0.6800 0.5755 0.2618 0.043 Uiso calc R 1 . .
    H H2B 0.5902 0.5594 0.2844 0.043 Uiso calc R 1 . .
    H H2C 0.6639 0.5197 0.3200 0.043 Uiso calc R 1 . .
    C C3 0.68632(7) 0.78535(7) 0.31834(6) 0.0211(2) Uani d . 1 . .
    C C11 0.79352(7) 0.62428(7) 0.37378(6) 0.0235(2) Uani d . 1 . .
    C C12 0.87096(7) 0.66585(8) 0.38792(7) 0.0281(3) Uani d . 1 . .
    H H12A 0.9094 0.6270 0.4043 0.042 Uiso calc R 1 . .
    H H12B 0.8615 0.7081 0.4182 0.042 Uiso calc R 1 . .
    H H12C 0.8926 0.6897 0.3505 0.042 Uiso calc R 1 . .
    C C31 0.62901(8) 0.90880(8) 0.27886(6) 0.0270(2) Uani d . 1 . .
    C C32 0.64169(10) 0.99767(9) 0.27574(10) 0.0446(4) Uani d . 1 . .
    H H32A 0.6634 1.0120 0.2356 0.067 Uiso calc R 1 . .
    H H32B 0.6796 1.0140 0.3076 0.067 Uiso calc R 1 . .
    H H32C 0.5904 1.0252 0.2820 0.067 Uiso calc R 1 . .
    C C1' 0.61004(7) 0.62529(7) 0.40168(6) 0.0230(2) Uani d . 1 . .
    H H1' 0.6342 0.5754 0.4190 0.028 Uiso calc R 1 . .
    C C2' 0.52001(8) 0.61027(9) 0.39510(6) 0.0298(3) Uani d . 1 . .
    H H2E 0.4950 0.6567 0.3743 0.036 Uiso calc R 1 . .
    H H2F 0.5114 0.5624 0.3693 0.036 Uiso calc R 1 . .
    C C3' 0.47984(9) 0.59770(10) 0.45606(7) 0.0360(3) Uani d . 1 . .
    H H3' 0.4307 0.5690 0.4578 0.043 Uiso calc R 1 . .
    C C4' 0.51280(9) 0.62689(10) 0.50920(7) 0.0351(3) Uani d . 1 . .
    C C5' 0.58895(11) 0.66893(12) 0.50955(7) 0.0433(4) Uani d . 1 . .
    H H5A 0.6287 0.6349 0.5309 0.052 Uiso calc R 1 . .
    H H5B 0.5825 0.7184 0.5340 0.052 Uiso calc R 1 . .
    C C6' 0.62334(9) 0.69185(9) 0.44820(6) 0.0309(3) Uani d . 1 . .
    H H6A 0.6815 0.7023 0.4524 0.037 Uiso calc R 1 . .
    H H6B 0.5975 0.7417 0.4336 0.037 Uiso calc R 1 . .
    C C7' 0.47125(12) 0.61447(13) 0.56956(8) 0.0504(4) Uani d . 1 . .
    H H71 0.4231 0.5818 0.5634 0.076 Uiso calc R 1 . .
    H H72 0.4561 0.6665 0.5867 0.076 Uiso calc R 1 . .
    H H73 0.5076 0.5869 0.5978 0.076 Uiso calc R 1 . .
    S S1 0.604309(17) 0.726031(18) 0.298610(14) 0.02284(9) Uani d . 1 . .
    O O1 0.78216(6) 0.55218(6) 0.38435(5) 0.0313(2) Uani d . 1 . .
    O O2 0.57194(6) 0.87583(6) 0.25536(5) 0.0338(2) Uani d . 1 . .
    N N1 0.73445(6) 0.66905(6) 0.34821(5) 0.0224(2) Uani d . 1 . .
    N N2 0.74763(6) 0.75163(6) 0.34255(5) 0.0231(2) Uani d . 1 . .
    N N3 0.68691(6) 0.86761(6) 0.31029(5) 0.0251(2) Uani d . 1 . .
    H H3 0.7268 0.8951 0.3263 0.030 Uiso calc R 1 . .
loop_
    _atom_site_aniso_label
    _atom_site_aniso_U_11
    _atom_site_aniso_U_22
    _atom_site_aniso_U_33
    _atom_site_aniso_U_12
    _atom_site_aniso_U_13
    _atom_site_aniso_U_23
    C1 0.0182(5) 0.0197(5) 0.0262(5) -0.0009(4) -0.0014(4) -0.0010(4)
    C2 0.0296(6) 0.0251(6) 0.0312(6) -0.0016(5) -0.0005(5) -0.0063(5)
    C3 0.0177(5) 0.0211(5) 0.0245(5) -0.0012(4) 0.0000(4) 0.0011(4)
    C11 0.0200(5) 0.0228(5) 0.0277(6) 0.0034(4) -0.0003(4) 0.0000(4)
    C12 0.0202(5) 0.0264(6) 0.0376(7) 0.0022(4) -0.0047(5) 0.0019(5)
    C31 0.0242(6) 0.0267(6) 0.0302(6) 0.0032(4) 0.0007(5) 0.0060(5)
    C32 0.0397(8) 0.0253(7) 0.0687(12) 0.0039(6) -0.0089(8) 0.0114(7)
    C1' 0.0211(5) 0.0236(5) 0.0244(5) -0.0011(4) -0.0006(4) 0.0008(4)
    C2' 0.0239(6) 0.0370(7) 0.0287(6) -0.0066(5) -0.0005(5) 0.0027(5)
    C3' 0.0288(7) 0.0432(8) 0.0359(7) -0.0025(6) 0.0059(5) 0.0077(6)
    C4' 0.0340(7) 0.0396(8) 0.0318(7) 0.0040(6) 0.0066(6) 0.0060(6)
    C5' 0.0507(9) 0.0514(9) 0.0278(7) -0.0088(7) 0.0052(6) -0.0059(6)
    C6' 0.0320(7) 0.0322(7) 0.0286(6) -0.0054(5) 0.0009(5) -0.0046(5)
    C7' 0.0547(11) 0.0607(11) 0.0360(8) -0.0001(9) 0.0146(8) 0.0057(8)
    S1 0.01844(14) 0.02350(15) 0.02657(15) -0.00176(10) -0.00422(10) 0.00242(10)
    O1 0.0263(4) 0.0217(4) 0.0460(6) 0.0025(3) -0.0046(4) 0.0038(4)
    O2 0.0284(5) 0.0368(5) 0.0361(5) 0.0003(4) -0.0088(4) 0.0073(4)
    N1 0.0171(4) 0.0185(4) 0.0316(5) 0.0000(3) -0.0017(4) 0.0015(4)
    N2 0.0183(4) 0.0195(4) 0.0314(5) -0.0011(3) -0.0014(4) 0.0024(4)
    N3 0.0200(5) 0.0208(5) 0.0345(6) -0.0007(4) -0.0038(4) 0.0035(4)
_geom_special_details
;
 All esds (except the esd in the dihedral angle between two l.s. planes)
 are estimated using the full covariance matrix.  The cell esds are taken
 into account individually in the estimation of esds in distances, angles
 and torsion angles; correlations between esds in cell parameters are only
 used when they are defined by crystal symmetry.  An approximate (isotropic)
 treatment of cell esds is used for estimating esds involving l.s. planes.
;
loop_
    _geom_bond_atom_site_label_1
    _geom_bond_atom_site_label_2
    _geom_bond_site_symmetry_2
    _geom_bond_distance
    _geom_bond_publ_flag
    C1 N1 . 1.4897(15) ?
    C1 C2 . 1.5303(17) ?
    C1 C1' . 1.5451(17) ?
    C1 S1 . 1.8493(12) ?
    C2 H2A . 0.9800 ?
    C2 H2B . 0.9800 ?
    C2 H2C . 0.9800 ?
    C3 N2 . 1.2822(15) ?
    C3 N3 . 1.3839(15) ?
    C3 S1 . 1.7431(12) ?
    C11 O1 . 1.2396(15) ?
    C11 N1 . 1.3577(15) ?
    C11 C12 . 1.4987(18) ?
    C12 H12A . 0.9800 ?
    C12 H12B . 0.9800 ?
    C12 H12C . 0.9800 ?
    C31 O2 . 1.2141(17) ?
    C31 N3 . 1.3710(16) ?
    C31 C32 . 1.499(2) ?
    C32 H32A . 0.9800 ?
    C32 H32B . 0.9800 ?
    C32 H32C . 0.9800 ?
    C1' C6' . 1.5232(18) ?
    C1' C2' . 1.5298(17) ?
    C1' H1' . 1.0000 ?
    C2' C3' . 1.508(2) ?
    C2' H2E . 0.9900 ?
    C2' H2F . 0.9900 ?
    C3' C4' . 1.376(2) ?
    C3' H3' . 0.9500 ?
    C4' C5' . 1.451(2) ?
    C4' C7' . 1.507(2) ?
    C5' C6' . 1.510(2) ?
    C5' H5A . 0.9900 ?
    C5' H5B . 0.9900 ?
    C6' H6A . 0.9900 ?
    C6' H6B . 0.9900 ?
    C7' H71 . 0.9800 ?
    C7' H72 . 0.9800 ?
    C7' H73 . 0.9800 ?
    N1 N2 . 1.4009(14) ?
    N3 H3 . 0.8800 ?
loop_
    _geom_angle_atom_site_label_1
    _geom_angle_atom_site_label_2
    _geom_angle_atom_site_label_3
    _geom_angle_site_symmetry_1
    _geom_angle_site_symmetry_3
    _geom_angle
    _geom_angle_publ_flag
    N1 C1 C2 . . 112.45(10) ?
    N1 C1 C1' . . 110.42(10) ?
    C2 C1 C1' . . 111.76(10) ?
    N1 C1 S1 . . 102.15(7) ?
    C2 C1 S1 . . 107.88(9) ?
    C1' C1 S1 . . 111.79(8) ?
    C1 C2 H2A . . 109.5 ?
    C1 C2 H2B . . 109.5 ?
    H2A C2 H2B . . 109.5 ?
    C1 C2 H2C . . 109.5 ?
    H2A C2 H2C . . 109.5 ?
    H2B C2 H2C . . 109.5 ?
    N2 C3 N3 . . 118.82(11) ?
    N2 C3 S1 . . 118.67(9) ?
    N3 C3 S1 . . 122.49(9) ?
    O1 C11 N1 . . 119.99(11) ?
    O1 C11 C12 . . 122.86(11) ?
    N1 C11 C12 . . 117.15(11) ?
    C11 C12 H12A . . 109.5 ?
    C11 C12 H12B . . 109.5 ?
    H12A C12 H12B . . 109.5 ?
    C11 C12 H12C . . 109.5 ?
    H12A C12 H12C . . 109.5 ?
    H12B C12 H12C . . 109.5 ?
    O2 C31 N3 . . 122.57(12) ?
    O2 C31 C32 . . 122.65(13) ?
    N3 C31 C32 . . 114.79(12) ?
    C31 C32 H32A . . 109.5 ?
    C31 C32 H32B . . 109.5 ?
    H32A C32 H32B . . 109.5 ?
    C31 C32 H32C . . 109.5 ?
    H32A C32 H32C . . 109.5 ?
    H32B C32 H32C . . 109.5 ?
    C6' C1' C2' . . 109.00(11) ?
    C6' C1' C1 . . 113.93(10) ?
    C2' C1' C1 . . 111.97(10) ?
    C6' C1' H1' . . 107.2 ?
    C2' C1' H1' . . 107.2 ?
    C1 C1' H1' . . 107.2 ?
    C3' C2' C1' . . 112.07(12) ?
    C3' C2' H2E . . 109.2 ?
    C1' C2' H2E . . 109.2 ?
    C3' C2' H2F . . 109.2 ?
    C1' C2' H2F . . 109.2 ?
    H2E C2' H2F . . 107.9 ?
    C4' C3' C2' . . 121.44(13) ?
    C4' C3' H3' . . 119.3 ?
    C2' C3' H3' . . 119.3 ?
    C3' C4' C5' . . 121.69(14) ?
    C3' C4' C7' . . 120.61(15) ?
    C5' C4' C7' . . 117.69(15) ?
    C4' C5' C6' . . 116.78(14) ?
    C4' C5' H5A . . 108.1 ?
    C6' C5' H5A . . 108.1 ?
    C4' C5' H5B . . 108.1 ?
    C6' C5' H5B . . 108.1 ?
    H5A C5' H5B . . 107.3 ?
    C5' C6' C1' . . 110.78(12) ?
    C5' C6' H6A . . 109.5 ?
    C1' C6' H6A . . 109.5 ?
    C5' C6' H6B . . 109.5 ?
    C1' C6' H6B . . 109.5 ?
    H6A C6' H6B . . 108.1 ?
    C4' C7' H71 . . 109.5 ?
    C4' C7' H72 . . 109.5 ?
    H71 C7' H72 . . 109.5 ?
    C4' C7' H73 . . 109.5 ?
    H71 C7' H73 . . 109.5 ?
    H72 C7' H73 . . 109.5 ?
    C3 S1 C1 . . 89.42(5) ?
    C11 N1 N2 . . 117.63(10) ?
    C11 N1 C1 . . 124.11(10) ?
    N2 N1 C1 . . 116.65(9) ?
    C3 N2 N1 . . 110.05(10) ?
    C31 N3 C3 . . 123.79(11) ?
    C31 N3 H3 . . 118.1 ?
    C3 N3 H3 . . 118.1 ?
loop_
    _geom_hbond_atom_site_label_D
    _geom_hbond_atom_site_label_H
    _geom_hbond_atom_site_label_A
    _geom_hbond_site_symmetry_A
    _geom_hbond_distance_DH
    _geom_hbond_distance_HA
    _geom_hbond_distance_DA
    _geom_hbond_angle_DHA
    N3 H3 O1 11_676 0.88 1.95 2.8223(14) 171.0
data_global
_journal_date_recd_electronic     2008-02-11
_journal_date_accepted     2008-02-18
_journal_name_full     'Acta Crystallographica, Section E'
_journal_year     2008
_journal_volume     64
_journal_issue      3
_journal_page_first     o610
_journal_page_last     o611
_journal_paper_category     QO
_journal_coeditor_code     BG2164
_publ_contact_author_name     'Daran Jean-Claude'
_publ_contact_author_address
;
Laboratoire de Chimie de Coordination,
205, route de Narbonne
31077 Toulouse Cedex 04,  France
;
_publ_contact_author_email     daran@lcc-toulouse.fr
_publ_contact_author_fax     '33 (0)5 61 55 30 03'
_publ_contact_author_phone     '33 (0)5 61 33 31 74'
_publ_section_title
;\
(+-)-<i>N</i>-[4-Acetyl-5-methyl-5-(4-methylcyclohex-3-enyl)-4,5-dihydro-1,3,4-\
thiadiazol-2-yl]acetamide
;
loop_
    _publ_author_name
    _publ_author_address
    'Tebbaa Mohammed'
;
Laboratoire de Chimie Biomol\'eculaire,
Substances Naturelles et R\'eactivit\'e, Facult\'e des Sciences
Semlalia, Universit\'e Cadi Ayyad, BP 2390 Marrakech, Morocco
;
    'Noureddine Mazoir'
;
Laboratoire de Chimie Biomol\'eculaire,
Substances Naturelles et R\'eactivit\'e, Facult\'e des Sciences
Semlalia, Universit\'e Cadi Ayyad, BP 2390 Marrakech, Morocco
;
    'Daran, Jean-Claude'
;
Laboratoire de Chimie de Coordination,
205 route de Narbonne
31077 Toulouse Cedex 04
France
;
    'Moha Berraho'
;
Laboratoire de Chimie Biomol\'eculaire,
Substances Naturelles et R\'eactivit\'e, Facult\'e des Sciences
Semlalia, Universit\'e Cadi Ayyad, BP 2390 Marrakech, Morocco
;
    'Ahmed Benharref'
;
Laboratoire de Chimie Biomol\'eculaire,
Substances Naturelles et R\'eactivit\'e, Facult\'e des Sciences
Semlalia, Universit\'e Cadi Ayyad, BP 2390 Marrakech, Morocco
;
