# Supplementary material for: (±)-N-[4-Acetyl-5-methyl-5-(4-methyl­cyclo­hex-3-en­yl)-4,5-dihydro-1,3,4-thia­diazol-2-yl]acetamide
Source: Acta Crystallogr Sect E Struct Rep Online. 2008 Feb 20;64(Pt 3):o610–1. doi: 10.1107/S1600536808004728 (PMC2960842; doi:10.1107/S1600536808004728)
Supplement: Supplementary file 2 [file e-64-0o610-Isup2.hkl]

#
# h,k,l, Fc-squared, Fo-squared, sigma(Fo-squared) and status flag
#
data_I
_shelx_title ' TC23_JCD in I4(1)/a'
_shelx_refln_list_code          4
_shelx_F_calc_maximum      357.94
_exptl_crystal_F_000      2528.00
_reflns_d_resolution_high  0.7001
 
loop_
 _symmetry_equiv_pos_as_xyz
 'x, y, z'
 '-x+1/2, -y, z+1/2'
 '-y+3/4, x+1/4, z+1/4'
 'y+3/4, -x+3/4, z+3/4'
 'x+1/2, y+1/2, z+1/2'
 '-x+1, -y+1/2, z+1'
 '-y+5/4, x+3/4, z+3/4'
 'y+5/4, -x+5/4, z+5/4'
 '-x, -y, -z'
 'x-1/2, y, -z-1/2'
 'y-3/4, -x-1/4, -z-1/4'
 '-y-3/4, x-3/4, -z-3/4'
 '-x+1/2, -y+1/2, -z+1/2'
 'x, y+1/2, -z'
 'y-1/4, -x+1/4, -z+1/4'
 '-y-1/4, x-1/4, -z-1/4'
 
_cell_length_a    16.6855
_cell_length_b    16.6855
_cell_length_c    21.8961
_cell_angle_alpha  90.000
_cell_angle_beta   90.000
_cell_angle_gamma  90.000
 
_shelx_F_squared_multiplier     1.000
 
loop_
 _refln_index_h
 _refln_index_k
 _refln_index_l
 _refln_F_squared_calc
 _refln_F_squared_meas
 _refln_F_squared_sigma
 _refln_observed_status
   0   2   0    15495.49    13934.04    239.82 o
   2   2   0     3959.62     4736.34     41.06 o
  -2   4   0    60950.10    63299.70    458.30 o
   0   4   0   118334.87   117767.59    889.06 o
   2   4   0    26666.47    28515.60    157.77 o
   4   4   0    25267.15    23794.75    145.16 o
  -4   6   0    11087.25    11040.55     68.71 o
  -2   6   0   128122.48   135149.05    778.28 o
   0   6   0      902.07      774.93     10.33 o
   2   6   0    28342.82    30892.98    165.66 o
   4   6   0      199.88      203.27      7.93 o
   6   6   0     2115.11     1707.40     19.71 o
  -6   8   0     1146.98      826.12     13.86 o
  -4   8   0     7923.04     7886.09     53.95 o
  -2   8   0     6906.57     7357.24     57.74 o
   0   8   0    70907.91    82780.73    441.54 o
   2   8   0    12705.29    12936.35     74.71 o
   4   8   0    32536.98    33507.15    192.92 o
   6   8   0      782.67      881.49     12.93 o
   8   8   0      134.40      222.14      9.19 o
  -8  10   0     2797.30     2401.75     24.79 o
  -6  10   0     3338.75     3220.68     30.01 o
  -4  10   0      773.79      958.56     13.98 o
  -2  10   0      116.65       88.36      6.19 o
   0  10   0     8080.07     9423.12     57.47 o
   2  10   0      709.54     1372.88     16.07 o
   4  10   0      463.73      401.09     10.23 o
   6  10   0     7849.46     8437.82     56.63 o
   8  10   0       28.09       27.87      8.49 o
  10  10   0      634.88      730.90     24.51 o
 -10  12   0       35.99      -10.14     10.14 o
  -8  12   0    18031.58    18113.58    116.86 o
  -6  12   0     5797.34     6067.06     52.39 o
  -4  12   0      581.02      955.96     15.03 o
  -2  12   0     1539.29     1550.51     20.51 o
   0  12   0     2566.64     2595.50     23.96 o
   2  12   0     3038.25     2839.97     26.57 o
   4  12   0     2670.01     2447.81     24.87 o
   6  12   0    12342.85    12273.44     79.86 o
   8  12   0     2094.48     2208.00     28.03 o
  10  12   0     7622.21     7749.67     61.66 o
  12  12   0      616.52      554.64     16.90 o
 -12  14   0      285.91      196.22     16.48 o
 -10  14   0      716.86      541.83     16.71 o
  -8  14   0     2993.04     3503.39     34.80 o
  -6  14   0    17753.68    15989.67    106.85 o
  -4  14   0     2411.80     2251.61     26.95 o
  -2  14   0     2746.95     3053.24     36.16 o
   0  14   0     1944.22     1459.82     22.16 o
   2  14   0    13437.64    12514.80     80.76 o
   4  14   0      273.28      348.83     12.84 o
   6  14   0       93.85       78.41     10.14 o
   8  14   0     4738.57     4604.95     44.76 o
  10  14   0     2299.39     2269.27     30.74 o
  12  14   0       11.02        8.90     13.48 o
  14  14   0        9.83       21.04     17.05 o
 -14  16   0       33.95        2.71     21.43 o
 -12  16   0     1250.25     1285.70     37.25 o
 -10  16   0     2750.89     2750.67     38.49 o
  -8  16   0        3.31      -11.21     11.21 o
  -6  16   0      171.38      238.38     12.21 o
  -4  16   0      875.22      976.19     21.96 o
  -2  16   0     2329.82     2159.74     27.36 o
   0  16   0      778.69      788.35     19.21 o
   2  16   0     2262.12     2173.75     29.69 o
   4  16   0     3834.51     3813.06     38.27 o
   6  16   0       17.16       -8.26     11.63 o
   8  16   0       38.46       20.16     12.31 o
  10  16   0      157.47      140.33     18.46 o
  12  16   0     3541.47     3868.58     54.28 o
  14  16   0     4073.53     4312.95     61.58 o
  16  16   0      223.44      259.60     27.00 o
 -14  18   0     1190.96     1256.54     46.78 o
 -12  18   0     3291.38     3504.92     77.58 o
 -10  18   0     5007.17     5065.15     67.80 o
  -8  18   0     2286.38     2041.74     34.57 o
  -6  18   0     1775.10     1796.54     32.51 o
  -4  18   0      408.50      329.35     15.93 o
  -2  18   0     1899.16     1927.93     31.47 o
   0  18   0     3669.27     3732.47     57.50 o
   2  18   0     2726.30     2903.64     37.56 o
   4  18   0     2655.25     2871.08     36.56 o
   6  18   0      111.26       74.55     14.45 o
   8  18   0        1.01      -13.19     13.19 o
  10  18   0      500.98      485.17     22.71 o
  12  18   0     1202.82     1249.35     65.19 o
  14  18   0     1261.92     1298.31     41.66 o
 -12  20   0       66.91       -9.89     23.92 o
 -10  20   0      516.33      465.78     29.37 o
  -8  20   0     2795.44     3002.84     65.18 o
  -6  20   0     1764.60     1796.27     35.18 o
  -4  20   0     7194.34     7360.45     94.10 o
  -2  20   0      386.18      390.93     20.00 o
   0  20   0      602.96      477.28     19.51 o
   2  20   0      160.55      170.26     18.90 o
   4  20   0     2267.15     2373.98     50.81 o
   6  20   0      837.64      790.01     25.80 o
   8  20   0       41.67       66.12     22.79 o
  10  20   0     2883.45     3077.61     82.20 o
  12  20   0      193.89      184.39     31.10 o
  -8  22   0     1250.64     1274.70     42.36 o
  -6  22   0      260.81      294.69     26.09 o
  -4  22   0     2911.38     3165.14     51.64 o
  -2  22   0      318.88      349.78     24.63 o
   0  22   0     1652.42     1838.92     42.78 o
   2  22   0     1491.85     1591.47     43.16 o
   4  22   0      575.45      464.41     24.34 o
   6  22   0      411.44      409.41     23.62 o
   8  22   0      583.22      687.01     31.67 o
  -1   2   1     2279.90     2329.63     23.31 o
   1   2   1    60175.09    57495.56    593.04 o
  -2   3   1      113.30      104.58      6.71 o
   0   3   1    23440.85    24596.54    127.98 o
   2   3   1    23761.20    23993.67    129.31 o
  -3   4   1    52469.66    53812.06    269.08 o
  -1   4   1    17640.69    16439.13     79.19 o
   1   4   1     5561.26     5014.95     24.67 o
   3   4   1      399.06      315.83      4.76 o
  -4   5   1      490.26      567.53      8.29 o
  -2   5   1       46.87       71.07      5.23 o
   0   5   1     1372.34     1522.62      9.35 o
   2   5   1       11.50        6.34      2.21 o
   4   5   1     9160.47     9751.18     42.40 o
  -5   6   1      653.40      565.19      9.19 o
  -3   6   1    28968.60    30878.60    134.25 o
  -1   6   1    17687.53    17212.14     70.15 o
   1   6   1    10341.25    10746.41     45.49 o
   3   6   1     5190.25     5019.88     23.46 o
   5   6   1     2765.46     2977.22     17.56 o
  -6   7   1      104.36      160.36      4.90 o
  -4   7   1     1578.01     1558.09     13.87 o
  -2   7   1     6068.06     6932.12     31.56 o
   0   7   1       78.56       69.16      3.57 o
   2   7   1    11260.08    12382.10     50.76 o
   4   7   1        0.09       26.89      3.58 o
   6   7   1    20821.50    22255.65    102.16 o
  -7   8   1     4665.47     4737.09     26.26 o
  -5   8   1     7330.07     7772.21     38.53 o
  -3   8   1      520.09      496.30      7.31 o
  -1   8   1       26.04       -4.05      4.05 o
   1   8   1      123.25       76.72      3.94 o
   3   8   1      151.49      127.81      4.46 o
   5   8   1    16927.90    17177.70     75.91 o
   7   8   1      165.22      153.22      5.38 o
  -8   9   1      712.50      571.28      9.32 o
  -6   9   1       39.45       83.69      6.09 o
  -4   9   1     2635.68     2834.54     18.04 o
  -2   9   1     7380.15     8088.24     35.40 o
   0   9   1      419.88      420.05      6.85 o
   2   9   1     2902.61     3363.82     18.33 o
   4   9   1    12479.39    13579.75     57.01 o
   6   9   1     6693.93     6448.69     33.03 o
   8   9   1    11757.18    11343.61     57.03 o
  -9  10   1     3691.38     3497.91     23.24 o
  -7  10   1      385.98      366.92      7.51 o
  -5  10   1     2758.38     2412.03     17.01 o
  -3  10   1    18170.48    19103.68     80.55 o
  -1  10   1     7318.47     6560.75     30.97 o
   1  10   1     6405.00     6894.07     31.84 o
   3  10   1     2189.04     2632.16     16.76 o
   5  10   1     1848.02     1856.90     14.19 o
   7  10   1     3046.34     3139.76     21.35 o
   9  10   1        2.94       -5.87      5.87 o
 -10  11   1    13584.96    12927.16     63.40 o
  -8  11   1      884.63      959.68     12.77 o
  -6  11   1     8337.29     8070.76     41.23 o
  -4  11   1     1153.54     1298.18     11.94 o
  -2  11   1    18004.65    18958.35     79.41 o
   0  11   1     1559.80     1456.83     13.38 o
   2  11   1     1824.45     1586.78     12.83 o
   4  11   1     5331.91     6071.38     30.62 o
   6  11   1    13878.70    13858.35     63.34 o
   8  11   1     1890.80     1845.61     17.02 o
  10  11   1       15.06       -6.97      6.97 o
 -11  12   1     3227.80     3256.64     24.03 o
  -9  12   1     7573.36     7383.99     40.73 o
  -7  12   1     6858.35     7015.42     37.39 o
  -5  12   1       91.00       92.88      5.83 o
  -3  12   1     1226.60     1142.75     12.04 o
  -1  12   1     3110.77     3096.85     19.16 o
   1  12   1       18.87       -4.42      4.85 o
   3  12   1     1201.47     1329.73     12.65 o
   5  12   1     1073.26      985.45     12.25 o
   7  12   1      870.01      819.27     11.69 o
   9  12   1     2375.27     2159.56     19.66 o
  11  12   1       51.92       27.31      7.73 o
 -12  13   1     1572.95     1618.56     20.66 o
 -10  13   1     3650.89     3575.01     27.04 o
  -8  13   1     8846.14     8603.27     44.95 o
  -6  13   1      178.64       98.83      6.60 o
  -4  13   1      405.45      406.99      7.81 o
  -2  13   1      493.22      373.18      7.99 o
   0  13   1     1337.02     1363.03     13.09 o
   2  13   1     1389.44     1441.90     14.43 o
   4  13   1     6228.56     6622.06     33.76 o
   6  13   1       46.51       20.34      6.53 o
   8  13   1      116.90       71.91      7.75 o
  10  13   1     2231.71     2097.39     19.89 o
  12  13   1       13.42       -8.46      8.46 o
 -13  14   1      407.81      401.08     14.27 o
 -11  14   1        0.48       -7.74      8.79 o
  -9  14   1      231.13      237.05      9.41 o
  -7  14   1     1491.21     1185.22     14.44 o
  -5  14   1     2556.06     2348.39     18.65 o
  -3  14   1     4395.73     4590.93     27.98 o
  -1  14   1      719.05      662.45     10.61 o
   1  14   1     4897.70     5069.55     29.05 o
   3  14   1    28725.24    28445.22    117.60 o
   5  14   1     1551.90     1425.86     15.53 o
   7  14   1       94.85       87.08      7.90 o
   9  14   1      353.57      360.16     11.00 o
  11  14   1      415.14      393.44     11.70 o
  13  14   1      940.46      967.11     18.93 o
 -14  15   1      761.05      728.21     19.62 o
 -12  15   1      925.96      915.01     21.57 o
 -10  15   1       91.94       66.47      9.55 o
  -8  15   1     3458.37     3204.75     24.30 o
  -6  15   1     1204.45     1221.34     15.04 o
  -4  15   1     1863.41     1995.15     18.24 o
  -2  15   1     1542.72     1316.50     14.82 o
   0  15   1     1029.85      939.27     13.91 o
   2  15   1     2262.72     2148.66     19.07 o
   4  15   1     1114.67     1037.08     14.55 o
   6  15   1       40.06       19.38      7.58 o
   8  15   1     2099.93     2179.93     22.13 o
  10  15   1       41.36       49.92      9.43 o
  12  15   1     2821.57     2809.80     28.42 o
  14  15   1      397.58      384.76     16.66 o
 -15  16   1      398.32      403.61     19.62 o
 -13  16   1        7.30      -18.72     18.72 o
 -11  16   1       76.04       56.95     11.40 o
  -9  16   1     2040.40     2096.76     22.09 o
  -7  16   1     1337.93     1540.61     17.49 o
  -5  16   1      536.03      615.12     11.96 o
  -3  16   1     1470.75     1275.91     15.68 o
  -1  16   1        1.89       -7.17      7.17 o
   1  16   1       78.41      101.56      8.40 o
   3  16   1      859.50      761.09     14.16 o
   5  16   1       23.70       -6.82      7.78 o
   7  16   1       20.76       -3.08      8.34 o
   9  16   1     2330.75     2374.09     25.18 o
  11  16   1       61.33       21.82     11.18 o
  13  16   1      784.88      758.05     19.99 o
  15  16   1      164.70      136.47     17.19 o
 -16  17   1      535.71      536.05     22.14 o
 -14  17   1      295.29      280.26     18.42 o
 -12  17   1      104.18      120.77     14.04 o
 -10  17   1      562.35      553.79     15.88 o
  -8  17   1       46.67       36.80      9.60 o
  -6  17   1     2338.72     2322.16     22.74 o
  -4  17   1      173.94      152.33      9.11 o
  -2  17   1      760.03      662.72     12.87 o
   0  17   1      347.33      408.18     11.53 o
   2  17   1      270.96      270.48     10.74 o
   4  17   1      717.03      783.21     14.09 o
   6  17   1       56.20       31.80      9.22 o
   8  17   1     1652.06     1706.49     21.66 o
  10  17   1     1237.18     1300.38     21.62 o
  12  17   1     1075.75     1076.13     23.30 o
  14  17   1      349.84      378.38     19.71 o
  16  17   1      347.67      421.40     22.18 o
 -15  18   1      358.75      393.71     20.76 o
 -13  18   1      766.97      836.00     24.38 o
 -11  18   1       40.66       49.46     13.63 o
  -9  18   1      720.80      664.62     18.68 o
  -7  18   1     1168.64     1099.21     18.61 o
  -5  18   1       32.16       16.91      9.52 o
  -3  18   1      587.40      585.75     13.06 o
  -1  18   1       20.53        0.13      9.14 o
   1  18   1      177.35      165.91     10.73 o
   3  18   1     2289.66     2050.51     22.08 o
   5  18   1      148.73      110.79     10.56 o
   7  18   1      114.66       90.33     10.37 o
   9  18   1      779.67      785.78     18.54 o
  11  18   1      462.27      433.49     17.18 o
  13  18   1       40.27      -13.85     15.52 o
  15  18   1      311.66      312.19     24.22 o
 -14  19   1      852.69      915.22     24.80 o
 -12  19   1       79.00       57.60     16.60 o
 -10  19   1     2900.78     3148.85     39.88 o
  -8  19   1       17.83        3.13     12.52 o
  -6  19   1     1578.48     1669.49     22.73 o
  -4  19   1      160.84      170.60     11.46 o
  -2  19   1     1671.70     1716.86     21.99 o
   0  19   1      513.47      480.52     13.48 o
   2  19   1      138.15      137.23     11.11 o
   4  19   1       70.72       40.99     10.74 o
   6  19   1       18.69      -10.31     10.31 o
   8  19   1      144.89       93.03     12.73 o
  10  19   1      504.75      526.17     21.06 o
  12  19   1       11.26      -16.38     16.38 o
  14  19   1      104.21       67.50     19.77 o
 -11  20   1      859.26      825.80     28.60 o
  -9  20   1     3597.95     3740.12     51.80 o
  -7  20   1      414.61      422.88     16.36 o
  -5  20   1      626.63      627.10     16.32 o
  -3  20   1     2043.20     1935.23     25.42 o
  -1  20   1     1016.77      995.63     19.09 o
   1  20   1      924.87      931.19     18.46 o
   3  20   1      133.48      124.99     12.54 o
   5  20   1      100.58       70.66     12.32 o
   7  20   1        9.92      -11.42     11.42 o
   9  20   1       11.27       10.06     14.98 o
  11  20   1        3.43      -16.62     16.62 o
 -10  21   1     2858.67     3137.55     43.84 o
  -8  21   1       42.59       48.04     16.15 o
  -6  21   1      657.02      593.62     18.46 o
  -4  21   1      403.12      377.61     16.23 o
  -2  21   1      429.41      409.00     16.06 o
   0  21   1     1398.91     1577.16     24.31 o
   2  21   1        3.89       -3.41     12.03 o
   4  21   1      392.93      393.12     15.71 o
   6  21   1       55.44       32.27     12.78 o
   8  21   1      403.81      522.14     23.95 o
  10  21   1     1182.22     1362.22     36.87 o
  -9  22   1       83.31       56.12     18.10 o
  -7  22   1      127.99       97.42     17.46 o
  -5  22   1      224.13      215.45     15.89 o
  -3  22   1       24.78       -9.48     14.41 o
  -1  22   1      166.09      158.47     15.26 o
   1  22   1      336.65      358.24     16.98 o
   3  22   1      680.80      615.46     18.31 o
   5  22   1       80.41       55.89     13.72 o
   7  22   1     1435.69     1624.22     28.21 o
   9  22   1      159.35      210.89     22.20 o
  -6  23   1        2.57       15.70     17.65 o
  -4  23   1      738.92      797.54     22.19 o
  -2  23   1      406.53      445.71     20.84 o
   0  23   1      401.42      477.14     19.97 o
   2  23   1       98.70      128.02     15.49 o
   4  23   1       13.33      -12.38     13.41 o
   6  23   1       83.50       46.72     14.02 o
   1   1   2    58500.90    59116.10    538.58 o
   0   2   2    40624.03    42392.79    355.72 o
   2   2   2    29669.43    30111.99    205.25 o
  -1   3   2    40089.34    41639.16    240.05 o
   1   3   2      133.34      166.37      6.02 o
   3   3   2     6480.97     6579.28     35.06 o
  -2   4   2     5482.49     5224.89     29.88 o
   0   4   2    95866.79   100646.21    470.14 o
   2   4   2     4150.58     4653.89     24.17 o
   4   4   2      649.37      802.51      6.93 o
  -3   5   2      273.71      197.88      6.39 o
  -1   5   2      433.26      519.23      6.84 o
   1   5   2        4.80       26.33      2.37 o
   3   5   2     4115.88     5360.14     25.47 o
   5   5   2    22485.16    23224.45     98.01 o
  -4   6   2    11155.97    10362.96     53.64 o
  -2   6   2     1314.77     1189.64      9.70 o
   0   6   2    10753.96    12013.81     50.48 o
   2   6   2    23030.99    23423.00     96.28 o
   4   6   2     8393.92     8187.31     36.16 o
   6   6   2     1155.22      915.98      9.30 o
  -5   7   2     3480.48     3694.68     20.89 o
  -3   7   2    46847.52    52584.16    210.64 o
  -1   7   2     1628.87     2238.66     13.30 o
   1   7   2    14917.71    15610.39     65.14 o
   3   7   2      392.65      428.39      6.60 o
   5   7   2     4478.00     5089.07     25.82 o
   7   7   2      486.05      673.03      8.83 o
  -6   8   2      207.21      197.61      4.99 o
  -4   8   2    33977.63    36253.68    154.89 o
  -2   8   2    10503.92    10629.45     45.68 o
   0   8   2    10494.59    11416.58     49.16 o
   2   8   2     1315.38     1178.91      9.51 o
   4   8   2    14922.36    15368.03     67.24 o
   6   8   2    22808.84    22880.62     99.40 o
   8   8   2     4114.76     4169.71     24.54 o
  -7   9   2      734.27      593.26      8.78 o
  -5   9   2      499.22      496.75      7.60 o
  -3   9   2      821.43      790.11      9.67 o
  -1   9   2    16521.29    18232.46     76.59 o
   1   9   2     2714.84     3767.41     20.04 o
   3   9   2     3289.17     2943.99     17.38 o
   5   9   2      492.60      579.01     10.79 o
   7   9   2     2364.61     2247.97     16.79 o
   9   9   2      452.23      442.00     10.35 o
  -8  10   2     1282.61     1475.18     13.71 o
  -6  10   2     1917.72     1988.53     14.42 o
  -4  10   2     5162.26     6033.85     30.94 o
  -2  10   2    10232.01    10872.90     46.73 o
   0  10   2      933.48     1163.79     10.68 o
   2  10   2       10.87       15.57      3.91 o
   4  10   2     1390.68     1415.06     13.33 o
   6  10   2     9502.58     9197.21     44.05 o
   8  10   2      610.39      705.64     10.91 o
  10  10   2     2224.03     2222.65     18.51 o
  -9  11   2     2602.53     2590.68     19.60 o
  -7  11   2     2500.20     2455.04     17.63 o
  -5  11   2     1704.50     1517.38     13.42 o
  -3  11   2       10.54        3.60      4.34 o
  -1  11   2      185.29      121.50      5.09 o
   1  11   2      187.72      146.23      5.57 o
   3  11   2      723.40      709.57      9.90 o
   5  11   2      683.22      729.50     10.44 o
   7  11   2     2324.17     2218.22     18.00 o
   9  11   2     1284.94     1266.25     14.25 o
  11  11   2      882.23      772.63     12.72 o
 -10  12   2     7330.39     7503.96     42.74 o
  -8  12   2      649.32      724.85     12.08 o
  -6  12   2     3845.29     3711.90     23.29 o
  -4  12   2       64.84       39.00      5.42 o
  -2  12   2     6191.26     6254.42     32.14 o
   0  12   2      219.74      112.34      6.02 o
   2  12   2      802.94      745.47     10.47 o
   4  12   2     1051.51     1041.17     12.32 o
   6  12   2      183.39      191.16      7.31 o
   8  12   2     4424.77     4208.13     26.18 o
  10  12   2      158.21      142.74      8.33 o
  12  12   2      106.95      124.70      9.22 o
 -11  13   2      191.30      195.79     10.06 o
  -9  13   2     5104.96     5010.32     34.54 o
  -7  13   2      318.84      249.45      8.96 o
  -5  13   2      722.52      937.20     12.17 o
  -3  13   2      101.83      117.87      6.22 o
  -1  13   2     2135.39     2089.78     16.26 o
   1  13   2      242.43       83.01      6.49 o
   3  13   2     1194.76     1215.94     13.08 o
   5  13   2      318.79      273.10      8.18 o
   7  13   2     6814.72     6447.02     38.47 o
   9  13   2      359.31      393.48     10.44 o
  11  13   2      183.04      230.92      9.96 o
  13  13   2     2169.17     2259.36     24.65 o
 -12  14   2     1456.79     1466.35     22.06 o
 -10  14   2       47.89       39.07      8.40 o
  -8  14   2        0.16       -7.26      7.26 o
  -6  14   2       39.62       18.23      6.61 o
  -4  14   2     4462.59     4183.38     25.83 o
  -2  14   2      218.50      289.33      8.21 o
   0  14   2     1712.72     1637.98     19.25 o
   2  14   2    14144.48    14384.03     65.04 o
   4  14   2    11838.44    11477.77     56.07 o
   6  14   2      120.80      100.56      7.88 o
   8  14   2       20.36        7.21      7.66 o
  10  14   2       37.03        0.98      8.72 o
  12  14   2     1022.99      998.52     17.75 o
  14  14   2      271.89      228.01     13.98 o
 -13  15   2      635.73      603.91     17.75 o
 -11  15   2       70.70       13.29     10.28 o
  -9  15   2      646.30      593.35     12.63 o
  -7  15   2      336.27      339.01      9.74 o
  -5  15   2     1470.10     1608.37     16.10 o
  -3  15   2       15.97       -6.66      6.66 o
  -1  15   2     1728.69     1401.32     15.57 o
   1  15   2     5803.64     5445.83     32.20 o
   3  15   2      159.36      136.72      8.17 o
   5  15   2      694.53      616.96     12.16 o
   7  15   2        2.47       -7.42      7.42 o
   9  15   2      654.70      597.06     13.40 o
  11  15   2      572.27      495.54     14.12 o
  13  15   2      528.99      552.39     16.22 o
  15  15   2        0.11      -13.96     13.96 o
 -14  16   2     1096.10     1081.67     26.08 o
 -12  16   2       35.69      -12.47     12.47 o
 -10  16   2      125.08      116.90     11.25 o
  -8  16   2        2.49       -8.26      8.26 o
  -6  16   2      369.90      472.13     10.76 o
  -4  16   2     4550.82     4182.93     28.50 o
  -2  16   2       12.32       -7.02      7.02 o
   0  16   2      641.46      548.40     11.80 o
   2  16   2       35.04        8.76      7.88 o
   4  16   2      490.95      548.44     12.04 o
   6  16   2      111.88       58.25      8.72 o
   8  16   2     4379.50     4379.50     33.37 o
  10  16   2     2146.39     2228.36     24.49 o
  12  16   2      563.33      543.87     16.16 o
  14  16   2        4.89       -9.56     14.82 o
  16  16   2      811.79      890.64     26.41 o
 -15  17   2      745.85      838.22     24.71 o
 -13  17   2      181.90      146.33     14.73 o
 -11  17   2     8670.84     8938.08     64.39 o
  -9  17   2      730.80      726.88     15.91 o
  -7  17   2       46.26       19.19      8.86 o
  -5  17   2      845.11      840.42     15.33 o
  -3  17   2      567.50      546.64     11.93 o
  -1  17   2     1056.88      886.58     15.03 o
   1  17   2     5876.32     5457.95     36.00 o
   3  17   2       18.73       -6.94      8.94 o
   5  17   2       77.16       33.89      8.98 o
   7  17   2      552.22      544.02     12.73 o
   9  17   2      271.91      271.41     13.01 o
  11  17   2     1555.53     1527.92     25.19 o
  13  17   2      329.14      297.34     16.13 o
  15  17   2      513.95      498.87     25.17 o
 -14  18   2       35.74        2.37     16.03 o
 -12  18   2      446.02      426.25     16.83 o
 -10  18   2      204.55      199.36     15.77 o
  -8  18   2      382.06      386.11     13.63 o
  -6  18   2      634.95      650.24     14.30 o
  -4  18   2      954.31      952.56     19.19 o
  -2  18   2        0.52       -8.96      8.96 o
   0  18   2      448.63      395.32     12.26 o
   2  18   2     2953.87     2882.11     26.41 o
   4  18   2       11.34       -9.29      9.29 o
   6  18   2      199.30      207.37     11.25 o
   8  18   2     1524.17     1514.33     23.33 o
  10  18   2     1844.40     1759.89     26.65 o
  12  18   2      128.29      107.11     15.88 o
  14  18   2       75.95       47.21     18.70 o
 -13  19   2      218.69      212.41     18.53 o
 -11  19   2      139.43      124.45     15.43 o
  -9  19   2        3.82       24.58     13.74 o
  -7  19   2      400.14      387.96     14.38 o
  -5  19   2     1633.51     1656.81     23.65 o
  -3  19   2       32.00       30.60     10.83 o
  -1  19   2        0.98      -10.08     10.08 o
   1  19   2      133.81      155.99     11.84 o
   3  19   2     1355.27     1425.77     23.12 o
   5  19   2       27.20       -7.64     10.20 o
   7  19   2       40.51       25.08     11.79 o
   9  19   2       62.29       31.22     13.86 o
  11  19   2        6.24      -11.13     14.41 o
  13  19   2       79.52       35.51     19.26 o
 -12  20   2      242.87      253.66     19.31 o
 -10  20   2      574.96      521.36     21.45 o
  -8  20   2      110.72      127.49     20.74 o
  -6  20   2      314.30      329.34     14.92 o
  -4  20   2      544.70      543.49     15.74 o
  -2  20   2      573.60      530.97     15.74 o
   0  20   2     2647.42     2757.35     31.02 o
   2  20   2      723.66      809.78     18.50 o
   4  20   2       10.73      -11.15     11.15 o
   6  20   2      544.62      528.25     15.96 o
   8  20   2      186.01      208.71     14.45 o
  10  20   2      534.86      551.03     20.56 o
  12  20   2      200.24      245.30     19.95 o
 -11  21   2     1329.43     1461.89     53.08 o
  -9  21   2     1814.30     1915.54     35.56 o
  -7  21   2       93.46       91.92     15.54 o
  -5  21   2      282.72      276.93     15.17 o
  -3  21   2     1202.37     1227.63     25.64 o
  -1  21   2      781.94      748.00     19.36 o
   1  21   2       47.80       47.03     12.49 o
   3  21   2       24.74       -9.24     12.16 o
   5  21   2      373.22      376.41     15.49 o
   7  21   2       45.04       35.74     14.34 o
   9  21   2     2042.74     2293.38     35.06 o
  11  21   2      637.13      717.28     25.46 o
  -8  22   2      648.52      699.92     30.08 o
  -6  22   2      598.58      627.06     21.56 o
  -4  22   2      629.89      655.60     20.50 o
  -2  22   2      104.58      116.66     15.14 o
   0  22   2      764.52      774.21     22.93 o
   2  22   2      503.29      536.41     17.93 o
   4  22   2     1552.43     1587.86     26.87 o
   6  22   2     1086.63     1145.43     28.04 o
   8  22   2      243.40      265.02     17.90 o
  -5  23   2      991.54     1039.60     27.76 o
  -3  23   2        5.86        1.60     15.31 o
  -1  23   2     2234.07     2453.58     32.71 o
   1  23   2     2080.16     2241.17     32.61 o
   3  23   2      412.46      444.89     19.18 o
   5  23   2        0.01      -13.09     13.09 o
   0   1   3     2874.09     2760.47     21.55 o
  -1   2   3     6358.25     6093.52     39.29 o
   1   2   3    54906.26    57893.11    402.23 o
  -2   3   3     1054.41     1066.70     11.43 o
   0   3   3    26883.16    28696.75    170.66 o
   2   3   3      292.71      348.27      9.30 o
  -3   4   3     3265.74     3139.62     19.26 o
  -1   4   3       40.24       69.91      4.35 o
   1   4   3     7008.05     7674.54     40.95 o
   3   4   3     8051.24     8609.00     43.94 o
  -4   5   3    53934.41    58329.25    274.44 o
  -2   5   3       30.52        2.46      2.93 o
   0   5   3       79.63       12.89      2.50 o
   2   5   3     5364.13     6125.95     29.71 o
   4   5   3     1895.67     2499.03     14.27 o
  -5   6   3    14358.60    15219.38     71.05 o
  -3   6   3    19331.24    19341.38     92.89 o
  -1   6   3      704.96      868.37      7.81 o
   1   6   3      103.61      154.31      4.38 o
   3   6   3     2487.78     2793.44     15.58 o
   5   6   3     2748.65     2836.88     16.25 o
  -6   7   3     3847.82     3520.40     20.58 o
  -4   7   3    21402.55    23028.62    111.16 o
  -2   7   3    41630.63    48178.63    199.56 o
   0   7   3    12401.20    13301.11     58.41 o
   2   7   3     1736.64     2228.70     13.85 o
   4   7   3     2733.72     2754.49     16.40 o
   6   7   3      490.71      332.80      5.98 o
  -7   8   3       32.18       56.53      4.47 o
  -5   8   3      360.98      240.94      6.21 o
  -3   8   3    12277.71    12708.89     55.11 o
  -1   8   3     1147.55      799.11     10.58 o
   1   8   3      230.19      439.44      6.54 o
   3   8   3     1383.39     1418.46     11.34 o
   5   8   3     3869.32     3614.46     19.94 o
   7   8   3       12.98       -4.09      4.09 o
  -8   9   3        8.56       -1.68      4.86 o
  -6   9   3      617.85      541.66      9.22 o
  -4   9   3     5589.68     6552.10     31.23 o
  -2   9   3    38368.60    40719.17    160.42 o
   0   9   3       10.53       66.87      4.12 o
   2   9   3      471.77      566.35      7.80 o
   4   9   3     2266.89     2516.84     16.78 o
   6   9   3      798.26      648.48      8.68 o
   8   9   3      205.79      208.13      6.31 o
  -9  10   3       25.91       35.29      6.49 o
  -7  10   3     5151.42     5158.35     27.57 o
  -5  10   3     1559.28     1279.38     11.40 o
  -3  10   3      159.30      138.37      4.82 o
  -1  10   3     1886.78     1877.59     13.31 o
   1  10   3       95.31      137.49      4.99 o
   3  10   3    22160.82    23704.90    104.49 o
   5  10   3        5.13       -0.45      4.61 o
   7  10   3     1806.89     1902.45     15.38 o
   9  10   3      186.81      165.66      7.10 o
 -10  11   3       10.58        7.28      7.35 o
  -8  11   3     8462.80     8164.55     42.99 o
  -6  11   3     9085.34     8617.51     40.11 o
  -4  11   3     1443.74     1469.63     12.23 o
  -2  11   3       14.83        1.59      4.11 o
   0  11   3       21.90       -4.29      4.29 o
   2  11   3     5395.25     5719.74     29.77 o
   4  11   3      147.14      171.15      6.19 o
   6  11   3       15.29       12.49      5.76 o
   8  11   3     2345.33     2378.61     18.46 o
  10  11   3      367.69      358.51      9.53 o
 -11  12   3     2747.49     2543.25     23.47 o
  -9  12   3     3859.81     4140.77     29.57 o
  -7  12   3     2028.92     2155.80     17.70 o
  -5  12   3     5193.25     4986.91     27.58 o
  -3  12   3     2019.37     1983.45     14.23 o
  -1  12   3      765.96      646.62      9.17 o
   1  12   3     3709.01     3743.09     22.70 o
   3  12   3     1875.94     1947.55     15.40 o
   5  12   3     2841.58     2829.21     20.05 o
   7  12   3     6572.40     6865.87     39.55 o
   9  12   3        3.98       -6.36      6.36 o
  11  12   3     1267.80     1285.22     17.04 o
 -12  13   3      719.57      605.20     13.60 o
 -10  13   3      304.29      324.44     10.79 o
  -8  13   3     1641.40     1672.34     17.50 o
  -6  13   3      184.20      236.08      7.69 o
  -4  13   3     3579.13     3546.40     21.48 o
  -2  13   3     9408.43     9439.93     42.38 o
   0  13   3     1095.50     1139.42     12.78 o
   2  13   3      228.23      204.10      7.57 o
   4  13   3      167.16      164.88      7.12 o
   6  13   3     6260.66     6190.72     34.15 o
   8  13   3     4730.05     4702.07     36.28 o
  10  13   3      118.37       48.94      9.23 o
  12  13   3     2292.13     2247.65     24.15 o
 -13  14   3        0.62      -10.30     10.30 o
 -11  14   3     1166.06     1050.77     18.80 o
  -9  14   3       34.35       26.14      8.24 o
  -7  14   3     1083.80      906.28     13.29 o
  -5  14   3      114.91      117.21      7.05 o
  -3  14   3      293.03      361.23      8.27 o
  -1  14   3     4488.26     4365.15     26.68 o
   1  14   3     3088.02     3188.85     22.59 o
   3  14   3     1950.57     1919.65     17.60 o
   5  14   3      304.91      244.96      8.39 o
   7  14   3     2735.28     2713.73     22.91 o
   9  14   3       87.21       95.84      8.51 o
  11  14   3       20.79       -7.82      9.43 o
  13  14   3     2746.47     2788.37     28.23 o
 -14  15   3       43.68       35.79     13.35 o
 -12  15   3       48.27       18.63     11.14 o
 -10  15   3      959.08      859.60     16.05 o
  -8  15   3      410.61      359.94     10.24 o
  -6  15   3      841.21      696.32     12.44 o
  -4  15   3     1379.19     1548.06     19.79 o
  -2  15   3     1184.44     1073.93     14.12 o
   0  15   3     8163.69     7295.58     41.09 o
   2  15   3      251.09      283.17      9.45 o
   4  15   3     1258.98     1138.05     14.91 o
   6  15   3      245.14      223.08      9.36 o
   8  15   3     2519.66     2445.98     22.93 o
  10  15   3     1551.92     1481.09     21.36 o
  12  15   3     1126.90     1173.59     22.35 o
  14  15   3      379.21      323.35     16.55 o
 -15  16   3      173.76      147.03     17.16 o
 -13  16   3      427.04      446.30     16.56 o
 -11  16   3     3734.58     3918.09     35.52 o
  -9  16   3     2294.77     2295.63     23.71 o
  -7  16   3      736.48      723.15     15.39 o
  -5  16   3      552.90      556.91     11.66 o
  -3  16   3      522.63      532.13     12.41 o
  -1  16   3     3019.29     2915.14     23.03 o
   1  16   3       29.94       -7.86      7.86 o
   3  16   3     1078.88     1050.21     19.18 o
   5  16   3     1179.84     1271.72     16.93 o
   7  16   3      514.94      480.99     12.31 o
   9  16   3        2.96       -9.14      9.14 o
  11  16   3      381.33      401.06     14.16 o
  13  16   3     1169.05     1202.64     29.29 o
  15  16   3       40.83        3.47     16.65 o
 -16  17   3       11.01       15.70     18.30 o
 -14  17   3     1575.94     1647.63     41.12 o
 -12  17   3      880.75      890.78     20.24 o
 -10  17   3     4967.59     5131.74     41.63 o
  -8  17   3      166.98      170.32     11.17 o
  -6  17   3       19.28       -1.37      8.81 o
  -4  17   3      226.87      236.56     10.69 o
  -2  17   3      728.44      642.66     16.41 o
   0  17   3      289.58      212.35     10.17 o
   2  17   3     3185.61     3008.99     25.85 o
   4  17   3      707.10      712.69     14.45 o
   6  17   3      964.02      915.30     16.05 o
   8  17   3        0.19       -9.54      9.54 o
  10  17   3      659.05      637.51     20.88 o
  12  17   3     1235.13     1258.02     24.29 o
  14  17   3      735.66      760.03     22.88 o
  16  17   3       21.76        3.79     18.62 o
 -15  18   3      191.06      238.04     20.86 o
 -13  18   3      695.87      674.39     19.83 o
 -11  18   3      970.15     1005.83     22.93 o
  -9  18   3     1278.77     1340.63     22.75 o
  -7  18   3       78.64       76.74     10.67 o
  -5  18   3     1680.81     1812.89     22.01 o
  -3  18   3        0.04       -9.27      9.27 o
  -1  18   3     1919.87     1874.93     22.07 o
   1  18   3      875.10      786.38     14.86 o
   3  18   3     2819.26     3103.41     27.96 o
   5  18   3      139.47       82.19     10.25 o
   7  18   3      160.87      132.17     11.81 o
   9  18   3      135.30      106.00     13.34 o
  11  18   3      248.07      261.38     16.65 o
  13  18   3      221.93      201.07     18.15 o
  15  18   3        0.22       -2.78     20.76 o
 -14  19   3        2.78      -20.16     20.16 o
 -12  19   3      420.91      389.22     18.30 o
 -10  19   3       45.80       29.27     13.87 o
  -8  19   3       81.92       61.39     12.50 o
  -6  19   3      684.90      678.40     16.26 o
  -4  19   3     1027.21     1013.66     18.26 o
  -2  19   3       74.90       26.61     10.80 o
   0  19   3      175.60      201.57     12.37 o
   2  19   3       51.73       41.22     10.90 o
   4  19   3      988.45      964.94     17.74 o
   6  19   3      158.48      149.85     11.23 o
   8  19   3      255.02      301.14     15.34 o
  10  19   3       13.21      -13.81     13.81 o
  12  19   3        9.87      -15.66     15.66 o
  14  19   3        1.00      -18.69     18.69 o
 -11  20   3       57.09       21.43     17.14 o
  -9  20   3       29.53       25.20     14.27 o
  -7  20   3       37.10       18.55     12.98 o
  -5  20   3     1981.91     1946.99     25.09 o
  -3  20   3      381.66      352.77     14.09 o
  -1  20   3      348.62      346.83     14.76 o
   1  20   3      189.87      166.57     13.25 o
   3  20   3     1389.11     1452.59     25.67 o
   5  20   3      266.17      259.71     12.94 o
   7  20   3       45.35       22.15     12.69 o
   9  20   3     2239.75     2273.25     37.83 o
  11  20   3      131.68      118.70     18.80 o
 -10  21   3      732.78      672.09     25.31 o
  -8  21   3      973.88      962.74     28.71 o
  -6  21   3       14.95      -13.75     13.75 o
  -4  21   3       66.20       82.07     13.79 o
  -2  21   3     1574.83     1627.94     26.46 o
   0  21   3      507.91      479.59     17.19 o
   2  21   3      438.64      412.47     16.07 o
   4  21   3       20.95        7.59     11.98 o
   6  21   3      544.37      569.49     18.78 o
   8  21   3     1098.13     1284.06     28.65 o
  10  21   3     1131.51     1362.59     29.17 o
  -7  22   3       74.93       13.59     16.37 o
  -5  22   3      631.23      614.45     21.28 o
  -3  22   3       16.01      -14.27     14.27 o
  -1  22   3      132.61      149.48     15.32 o
   1  22   3      115.50       96.15     14.24 o
   3  22   3        3.60      -12.81     12.81 o
   5  22   3       43.86       -7.74     13.14 o
   7  22   3       95.40       64.26     16.05 o
  -4  23   3      369.30      406.00     20.51 o
  -2  23   3      931.21     1066.06     27.06 o
   0  23   3     2519.65     2704.52     32.97 o
   2  23   3      116.81      105.99     15.21 o
   4  23   3       19.80      -14.33     14.33 o
   0   0   4     5074.15     6042.47     77.66 o
   1   1   4    10938.83    10902.56     60.13 o
   0   2   4    25803.88    27129.29    164.90 o
   2   2   4     8603.66     8292.21     46.18 o
  -1   3   4    31402.83    32641.85    164.92 o
   1   3   4    14418.80    15900.40     86.62 o
   3   3   4      110.79      152.81      5.61 o
  -2   4   4    26015.98    27449.12    135.18 o
   0   4   4    15549.11    16465.81     77.07 o
   2   4   4    11630.29    11798.75     60.36 o
   4   4   4    18704.72    20666.91     97.39 o
  -3   5   4     1673.14     1653.44     12.25 o
  -1   5   4      257.79      214.13      4.64 o
   1   5   4     3865.14     4124.63     19.98 o
   3   5   4     8658.54     9247.33     45.39 o
   5   5   4     9704.62    10146.39     51.25 o
  -4   6   4    13477.53    14586.77     69.97 o
  -2   6   4    14551.55    15117.37     71.09 o
   0   6   4       56.17       91.19      3.19 o
   2   6   4     5129.32     5777.36     27.71 o
   4   6   4    11945.20    13112.30     60.98 o
   6   6   4      355.71      595.54      9.75 o
  -5   7   4      317.25      446.23      7.78 o
  -3   7   4      346.03      400.24      7.62 o
  -1   7   4     2237.57     2146.03     13.06 o
   1   7   4     6352.25     5929.12     28.46 o
   3   7   4      152.37      179.96      4.60 o
   5   7   4    11034.60    11183.87     51.45 o
   7   7   4     4904.22     5473.58     28.95 o
  -6   8   4       82.22       47.18      4.82 o
  -4   8   4     6598.20     7841.53     37.47 o
  -2   8   4     1415.40     1775.76     14.36 o
   0   8   4      328.07      406.70      8.54 o
   2   8   4       37.78        3.09      3.58 o
   4   8   4       25.28       25.36      4.04 o
   6   8   4     1868.32     2141.90     13.58 o
   8   8   4      221.21      246.63      6.51 o
  -7   9   4     5499.86     5604.41     29.99 o
  -5   9   4      214.74      267.01      7.37 o
  -3   9   4    16690.50    18725.89     80.60 o
  -1   9   4      428.07      569.38     10.29 o
   1   9   4       59.19       84.52      4.37 o
   3   9   4       83.78       35.05      4.24 o
   5   9   4     4025.11     3731.63     22.54 o
   7   9   4     6161.67     6684.89     32.77 o
   9   9   4     2131.79     2170.65     17.01 o
  -8  10   4     1393.20     1169.14     12.78 o
  -6  10   4      180.86      180.67      5.57 o
  -4  10   4     2616.22     2883.22     17.20 o
  -2  10   4    26607.44    26898.69    105.10 o
   0  10   4     3412.31     3822.14     21.12 o
   2  10   4     5483.63     5418.05     28.95 o
   4  10   4       57.23       57.76      5.02 o
   6  10   4      731.22      692.00      9.99 o
   8  10   4      844.17      953.16     13.02 o
  10  10   4     2001.56     1908.74     18.13 o
  -9  11   4     2154.86     2336.92     20.07 o
  -7  11   4      871.84      794.34     10.94 o
  -5  11   4      369.25      337.34      6.70 o
  -3  11   4    16789.31    16256.03     68.73 o
  -1  11   4       83.43        5.79      4.38 o
   1  11   4      714.19      827.22      9.80 o
   3  11   4       57.00       83.40      5.63 o
   5  11   4     1504.89     1179.15     12.48 o
   7  11   4      702.10      628.26     10.26 o
   9  11   4     4098.04     3794.76     25.92 o
  11  11   4     1361.32     1350.43     17.05 o
 -10  12   4      632.30      658.04     17.45 o
  -8  12   4        8.68        1.26      6.66 o
  -6  12   4       11.07       -5.47      5.47 o
  -4  12   4      610.96      682.03      9.34 o
  -2  12   4     1320.28     1206.57     11.55 o
   0  12   4     1904.14     1853.25     14.91 o
   2  12   4      504.27      454.33      8.27 o
   4  12   4    11048.90    11106.56     53.64 o
   6  12   4      250.31      260.30      7.84 o
   8  12   4      598.25      585.36     11.16 o
  10  12   4     1751.71     1580.10     18.93 o
  12  12   4     2901.26     2931.45     29.21 o
 -11  13   4     5661.77     5762.28     39.27 o
  -9  13   4        0.45       -3.57      7.47 o
  -7  13   4      733.38      634.09     11.79 o
  -5  13   4      717.43      724.30     10.74 o
  -3  13   4       17.14       -2.92      5.56 o
  -1  13   4     5135.06     5085.31     27.86 o
   1  13   4     1526.14     1444.46     15.24 o
   3  13   4    13987.90    13498.55     63.01 o
   5  13   4     1012.17      988.90     12.92 o
   7  13   4      278.65      293.29      9.11 o
   9  13   4     1048.23      985.13     15.84 o
  11  13   4      174.94      171.13     10.60 o
  13  13   4     2706.38     2701.98     27.22 o
 -12  14   4       22.07        4.24      9.80 o
 -10  14   4      599.35      544.75     13.20 o
  -8  14   4      132.42      101.16      8.50 o
  -6  14   4     3209.28     3018.14     22.84 o
  -4  14   4     7416.53     7304.26     37.90 o
  -2  14   4      531.68      500.70      9.91 o
   0  14   4      910.44      728.59     11.95 o
   2  14   4     1656.79     1669.64     16.93 o
   4  14   4     1279.80     1301.56     15.00 o
   6  14   4     1513.24     1442.82     18.75 o
   8  14   4      150.11      118.30      8.89 o
  10  14   4     1812.55     1728.62     20.92 o
  12  14   4      427.05      381.94     13.54 o
  14  14   4      298.40      236.82     13.68 o
 -13  15   4        2.28      -11.11     11.11 o
 -11  15   4     1887.90     1906.36     23.49 o
  -9  15   4      359.49      395.35     11.91 o
  -7  15   4      561.14      699.34     13.51 o
  -5  15   4     3721.14     3653.21     26.73 o
  -3  15   4     1203.76      975.75     14.57 o
  -1  15   4     2664.17     2271.10     19.98 o
   1  15   4     3837.40     3917.30     27.31 o
   3  15   4    15740.39    15391.49     73.77 o
   5  15   4     1875.85     1832.30     17.98 o
   7  15   4     1942.80     1799.68     19.53 o
   9  15   4     1720.07     1835.53     22.02 o
  11  15   4      518.31      490.20     14.19 o
  13  15   4     1660.96     1690.95     25.21 o
  15  15   4     1784.26     1877.48     39.83 o
 -14  16   4      100.30       78.48     14.36 o
 -12  16   4      104.09       85.65     12.14 o
 -10  16   4     2063.68     2172.78     24.27 o
  -8  16   4      442.49      364.91     11.61 o
  -6  16   4      912.26      991.18     16.05 o
  -4  16   4      317.17      286.42     10.42 o
  -2  16   4      585.77      640.64     12.76 o
   0  16   4       37.37        8.78      7.86 o
   2  16   4       54.80       54.82      8.62 o
   4  16   4     1842.31     1742.88     19.10 o
   6  16   4      426.23      406.86     12.02 o
   8  16   4       17.23       17.88      9.48 o
  10  16   4      114.81      111.90     11.97 o
  12  16   4      215.86      195.87     15.72 o
  14  16   4      406.39      437.60     18.79 o
  16  16   4      151.13      139.32     18.53 o
 -15  17   4     1927.13     2062.94     37.64 o
 -13  17   4      633.20      642.63     19.37 o
 -11  17   4      286.12      268.79     13.13 o
  -9  17   4      285.61      300.17     12.93 o
  -7  17   4     2390.44     2571.78     25.13 o
  -5  17   4     5348.06     5391.43     37.84 o
  -3  17   4      783.39      730.49     15.05 o
  -1  17   4      438.52      346.06     10.71 o
   1  17   4      866.64      938.47     19.35 o
   3  17   4      475.44      453.82     12.10 o
   5  17   4        0.62       -8.29      8.29 o
   7  17   4     1399.90     1382.61     20.99 o
   9  17   4     7441.30     7374.06     52.83 o
  11  17   4      660.98      637.51     17.59 o
  13  17   4       46.58       14.02     14.36 o
  15  17   4       10.18       -1.29     17.00 o
 -14  18   4      170.97      163.08     18.18 o
 -12  18   4      366.79      382.40     16.70 o
 -10  18   4      108.37       96.40     14.24 o
  -8  18   4       86.09       50.08     11.23 o
  -6  18   4      334.52      338.18     12.79 o
  -4  18   4     2543.21     2475.90     25.15 o
  -2  18   4       37.55       35.31      9.65 o
   0  18   4        0.70       -9.70      9.70 o
   2  18   4     2008.28     2220.14     23.80 o
   4  18   4      263.50      234.59     11.30 o
   6  18   4      227.06      165.07     11.86 o
   8  18   4     1179.50     1218.14     21.97 o
  10  18   4      453.42      520.96     21.82 o
  12  18   4       67.23       26.47     15.30 o
  14  18   4      154.31      161.82     18.50 o
 -13  19   4      157.99      113.08     17.48 o
 -11  19   4       12.51       -8.89     15.11 o
  -9  19   4      808.74      901.72     20.25 o
  -7  19   4        0.87      -10.97     10.97 o
  -5  19   4       54.53       29.02     10.66 o
  -3  19   4      180.81      187.95     11.80 o
  -1  19   4     1261.64     1244.57     21.18 o
   1  19   4     1645.24     1774.14     30.78 o
   3  19   4      237.00      214.18     11.88 o
   5  19   4      124.84       87.93     10.75 o
   7  19   4      113.42      116.74     13.16 o
   9  19   4      219.44      244.54     15.25 o
  11  19   4      226.70      213.57     16.85 o
  13  19   4      279.03      280.34     19.69 o
 -12  20   4       31.32        5.13     16.16 o
 -10  20   4        1.98        8.72     14.96 o
  -8  20   4      176.99      107.07     14.44 o
  -6  20   4       20.34       -7.10     12.07 o
  -4  20   4        2.31      -11.39     11.39 o
  -2  20   4       86.85       51.23     12.50 o
   0  20   4      109.26      101.93     13.14 o
   2  20   4      493.13      477.73     15.56 o
   4  20   4      280.10      250.53     13.44 o
   6  20   4       43.19       11.02     12.03 o
   8  20   4      340.34      369.79     16.84 o
  10  20   4        6.24        5.56     14.94 o
  12  20   4       63.62       43.72     17.61 o
  -9  21   4      736.13      742.59     23.59 o
  -7  21   4     1563.55     1685.31     29.21 o
  -5  21   4       13.10      -12.81     12.81 o
  -3  21   4      219.01      162.93     14.93 o
  -1  21   4     4115.94     4383.84     40.93 o
   1  21   4     2001.20     2100.78     28.91 o
   3  21   4      681.04      691.33     17.90 o
   5  21   4      638.02      701.55     18.88 o
   7  21   4     1123.39     1294.94     25.89 o
   9  21   4       23.57       11.05     14.69 o
  -8  22   4      934.73      979.66     31.21 o
  -6  22   4      107.33       73.60     16.92 o
  -4  22   4       43.80       48.28     15.75 o
  -2  22   4      142.42      134.02     15.49 o
   0  22   4      105.36       91.25     14.59 o
   2  22   4        0.42      -13.40     13.40 o
   4  22   4       21.29       -5.23     13.84 o
   6  22   4      145.93      118.55     17.30 o
   8  22   4     1056.14     1106.29     28.46 o
  -5  23   4     1285.13     1538.29     44.65 o
  -3  23   4      898.58     1040.16     29.02 o
  -1  23   4        6.21      -14.29     14.29 o
   1  23   4      380.56      427.28     19.90 o
   3  23   4     1428.05     1511.27     27.25 o
   5  23   4      245.57      204.59     19.42 o
   0   1   5   109519.49   110680.55    497.45 o
  -1   2   5     8651.04     8496.24     42.08 o
   1   2   5    42969.04    47807.87    230.55 o
  -2   3   5     7304.96     7529.77     40.94 o
   0   3   5    59038.16    59781.66    285.70 o
   2   3   5     4214.59     3990.10     25.27 o
  -3   4   5      601.90      756.42      8.47 o
  -1   4   5    36013.12    38527.07    176.16 o
   1   4   5    21535.58    21078.27     96.48 o
   3   4   5      278.22      170.52      6.71 o
  -4   5   5     3312.26     3583.43     20.90 o
  -2   5   5      586.77      610.52      9.20 o
   0   5   5     5295.82     4627.71     23.01 o
   2   5   5    22177.52    23464.23    110.24 o
   4   5   5    24062.85    25471.80    125.18 o
  -5   6   5      452.81      444.83      8.40 o
  -3   6   5    18804.36    20011.48     96.61 o
  -1   6   5    10233.18    11060.57     51.96 o
   1   6   5     7960.87     8548.87     38.72 o
   3   6   5      132.78      162.87      5.27 o
   5   6   5    18637.66    20982.37     97.99 o
  -6   7   5     4888.46     4108.85     22.66 o
  -4   7   5     3043.58     3003.76     21.04 o
  -2   7   5      106.07      118.65      6.45 o
   0   7   5     2880.62     2715.79     16.00 o
   2   7   5     7478.56     7664.26     37.37 o
   4   7   5     8101.38     8663.10     44.42 o
   6   7   5     5933.42     6050.96     31.52 o
  -7   8   5     4860.79     4890.98     27.18 o
  -5   8   5       41.27        5.66      4.25 o
  -3   8   5     2650.06     2564.87     16.49 o
  -1   8   5      964.82      887.80      8.81 o
   1   8   5      366.97      513.57      7.45 o
   3   8   5     3537.87     3807.03     21.49 o
   5   8   5        0.21       -3.66      3.66 o
   7   8   5     3419.75     3409.53     20.91 o
  -8   9   5        1.70       -5.04      5.04 o
  -6   9   5     2519.15     2645.66     21.32 o
  -4   9   5       85.70      128.91      6.33 o
  -2   9   5        2.53       11.21      4.04 o
   0   9   5    20974.69    21624.57     89.87 o
   2   9   5      196.62      128.44      4.59 o
   4   9   5    10086.13    10732.46     51.12 o
   6   9   5     4004.43     4055.25     23.12 o
   8   9   5     4679.81     4212.41     23.23 o
  -9  10   5      342.39      332.66      8.14 o
  -7  10   5     2018.42     1982.77     14.90 o
  -5  10   5      341.04      530.48      8.69 o
  -3  10   5     7931.86     7421.99     35.49 o
  -1  10   5        0.61       -3.75      3.75 o
   1  10   5        5.60        8.80      4.26 o
   3  10   5      848.19      893.98      9.97 o
   5  10   5      178.01      193.22      6.33 o
   7  10   5     7576.89     8003.96     40.46 o
   9  10   5      559.06      451.29      8.95 o
 -10  11   5      479.02      447.95     10.89 o
  -8  11   5     6946.03     6552.54     35.78 o
  -6  11   5     1072.50     1041.02     12.69 o
  -4  11   5     1082.66     1102.83     10.26 o
  -2  11   5      107.89      165.33      5.27 o
   0  11   5     4342.29     4287.05     23.18 o
   2  11   5     8371.68     7699.58     38.78 o
   4  11   5      149.05      154.56      6.27 o
   6  11   5    10033.81    10325.78     51.26 o
   8  11   5     2092.33     2195.69     18.83 o
  10  11   5     6163.54     6107.29     38.50 o
 -11  12   5     2294.04     2210.89     22.08 o
  -9  12   5     1089.04      998.56     16.66 o
  -7  12   5    11779.28    11236.04     55.23 o
  -5  12   5     1320.45     1576.56     14.01 o
  -3  12   5     4656.23     4667.75     24.29 o
  -1  12   5      449.02      347.58      7.20 o
   1  12   5     5599.81     5094.23     27.21 o
   3  12   5    21665.57    22319.22     96.74 o
   5  12   5     1675.66     1651.40     16.16 o
   7  12   5     1383.65     1325.33     15.46 o
   9  12   5      477.76      400.59     10.91 o
  11  12   5      555.57      496.14     13.48 o
 -12  13   5     3607.05     3504.19     31.08 o
 -10  13   5      324.07      291.21     10.47 o
  -8  13   5      149.97      209.69      8.87 o
  -6  13   5      829.64      662.43     11.79 o
  -4  13   5      894.15      849.53     11.97 o
  -2  13   5     2080.80     1823.78     15.67 o
   0  13   5      289.95      314.33      8.67 o
   2  13   5     4920.86     5485.96     31.19 o
   4  13   5     2955.81     3009.68     20.63 o
   6  13   5    10631.12    10062.52     51.65 o
   8  13   5       25.28        4.58      8.30 o
  10  13   5       73.53       44.98      9.60 o
  12  13   5       21.00       13.25     10.40 o
 -13  14   5      680.41      679.88     16.89 o
 -11  14   5     2245.01     2331.75     24.56 o
  -9  14   5     1155.21     1183.76     17.28 o
  -7  14   5      215.82      121.98      8.28 o
  -5  14   5       81.30       59.21      7.24 o
  -3  14   5     1854.49     1568.42     16.32 o
  -1  14   5     5637.46     5581.36     32.38 o
   1  14   5     1124.70      974.85     14.01 o
   3  14   5       95.54      116.08      7.81 o
   5  14   5       55.77       74.70      7.48 o
   7  14   5     3302.85     3165.65     24.29 o
   9  14   5     2763.81     2772.32     25.75 o
  11  14   5      497.55      530.11     13.32 o
  13  14   5      729.72      759.67     17.78 o
 -14  15   5       54.01       21.48     13.62 o
 -12  15   5      159.02      129.38     11.90 o
 -10  15   5     1068.82     1142.17     18.56 o
  -8  15   5      533.67      443.80     11.31 o
  -6  15   5     4869.83     5099.38     34.20 o
  -4  15   5       13.92       -7.46      7.46 o
  -2  15   5     1293.98     1154.47     16.22 o
   0  15   5      351.91      307.63      9.33 o
   2  15   5     6485.33     6491.10     38.63 o
   4  15   5     2366.35     2279.95     20.74 o
   6  15   5       85.20       73.35      8.76 o
   8  15   5      556.85      531.89     13.01 o
  10  15   5       73.64       71.38     10.51 o
  12  15   5       94.34       67.62     12.65 o
  14  15   5      138.78      124.65     14.96 o
 -15  16   5      984.81     1041.70     32.48 o
 -13  16   5      262.04      296.68     15.57 o
 -11  16   5      112.12      116.06     11.76 o
  -9  16   5      827.80      746.77     15.61 o
  -7  16   5      583.42      475.11     14.32 o
  -5  16   5     3698.74     3619.64     28.30 o
  -3  16   5       86.80       48.96      8.88 o
  -1  16   5      402.00      292.67      9.68 o
   1  16   5      933.87     1014.85     15.42 o
   3  16   5     3690.24     3753.28     28.27 o
   5  16   5     5211.90     5367.33     37.64 o
   7  16   5      224.15      212.61     11.04 o
   9  16   5     5480.85     5551.47     42.08 o
  11  16   5        1.09      -11.76     11.76 o
  13  16   5     3612.67     3701.83     39.41 o
  15  16   5       44.78       30.31     16.43 o
 -16  17   5      418.90      403.41     22.72 o
 -14  17   5     1617.46     1770.21     33.67 o
 -12  17   5      123.17       71.91     14.38 o
 -10  17   5      859.31      888.23     20.33 o
  -8  17   5      620.13      618.59     15.36 o
  -6  17   5       47.75       35.48      9.76 o
  -4  17   5      626.16      642.61     14.17 o
  -2  17   5       86.61       75.28      9.68 o
   0  17   5       88.40       46.14      9.09 o
   2  17   5     1173.21     1264.51     18.13 o
   4  17   5     3269.65     3242.22     26.89 o
   6  17   5     1379.04     1285.40     19.49 o
   8  17   5     1367.90     1288.49     22.28 o
  10  17   5       12.30      -10.44     11.18 o
  12  17   5      532.76      517.26     18.54 o
  14  17   5     1331.71     1460.91     28.16 o
  16  17   5      233.63      277.52     20.72 o
 -15  18   5      169.22      157.72     20.41 o
 -13  18   5       17.50      -14.75     14.75 o
 -11  18   5      181.98      166.95     14.25 o
  -9  18   5     2285.20     2344.72     27.94 o
  -7  18   5       19.15      -10.29     10.29 o
  -5  18   5      161.35      152.52     11.59 o
  -3  18   5        3.87        1.10      9.68 o
  -1  18   5     1109.28     1135.38     19.08 o
   1  18   5     1789.07     1828.06     24.28 o
   3  18   5      343.14      402.91     12.62 o
   5  18   5     2546.51     2605.75     26.59 o
   7  18   5        4.19        6.45     12.02 o
   9  18   5     1154.68     1194.66     26.59 o
  11  18   5        0.67      -13.83     13.83 o
  13  18   5      506.91      506.40     21.70 o
  15  18   5       45.93       21.57     17.58 o
 -12  19   5       27.56      -15.05     15.05 o
 -10  19   5       13.94       -9.90     13.43 o
  -8  19   5        4.68      -11.79     11.79 o
  -6  19   5      133.86      144.21     12.93 o
  -4  19   5      925.31      809.76     17.59 o
  -2  19   5        1.81      -10.43     10.43 o
   0  19   5       38.24       15.73     11.17 o
   2  19   5     1028.81     1081.63     24.82 o
   4  19   5      287.33      317.42     12.67 o
   6  19   5     1070.40     1024.46     21.79 o
   8  19   5        5.65      -12.23     12.23 o
  10  19   5      538.18      496.93     20.78 o
  12  19   5       35.33       25.24     16.04 o
 -11  20   5      573.10      532.30     20.72 o
  -9  20   5       55.12       33.09     13.98 o
  -7  20   5      519.11      513.17     17.20 o
  -5  20   5        2.08      -11.74     11.74 o
  -3  20   5        2.10      -11.18     11.18 o
  -1  20   5       72.34       55.44     12.27 o
   1  20   5        4.11      -12.11     12.11 o
   3  20   5        8.57       -9.54     11.07 o
   5  20   5      527.19      526.47     17.42 o
   7  20   5      402.89      435.94     16.61 o
   9  20   5      165.34      160.87     15.49 o
  11  20   5      550.82      637.20     23.14 o
 -10  21   5        9.90      -15.33     15.33 o
  -8  21   5      345.50      301.24     17.03 o
  -6  21   5      798.61      770.99     23.27 o
  -4  21   5      829.28      868.87     21.23 o
  -2  21   5      320.40      330.07     17.12 o
   0  21   5      885.39      927.71     21.33 o
   2  21   5       72.39       82.33     13.72 o
   4  21   5      242.53      254.36     14.28 o
   6  21   5     1498.91     1681.49     27.52 o
   8  21   5      325.97      345.18     17.66 o
  10  21   5      479.56      499.40     21.06 o
  -7  22   5      368.48      362.73     18.80 o
  -5  22   5      420.66      410.42     19.46 o
  -3  22   5      263.34      329.25     17.68 o
  -1  22   5      300.34      307.86     16.58 o
   1  22   5      444.04      440.05     17.72 o
   3  22   5       12.62      -13.93     13.93 o
   5  22   5      209.81      169.55     17.80 o
   7  22   5       52.04       30.61     16.60 o
  -4  23   5       37.93       47.41     17.13 o
  -2  23   5      245.76      268.45     17.90 o
   0  23   5       75.59       86.41     16.22 o
   2  23   5     1455.35     1586.62     27.84 o
   4  23   5      405.02      434.02     21.10 o
   1   1   6    61712.98    65515.26    246.90 o
   0   2   6    94636.45    96996.20    389.45 o
   2   2   6    27772.22    29577.77    133.35 o
  -1   3   6     3043.91     3292.48     18.76 o
   1   3   6    32891.03    35395.94    164.46 o
   3   3   6     6949.83     7583.01     41.80 o
  -2   4   6     4692.68     4957.30     27.15 o
   0   4   6       11.00        8.98      3.11 o
   2   4   6    12295.72    11823.62     61.46 o
   4   4   6     4454.69     4200.51     27.80 o
  -3   5   6    39874.05    42207.58    193.38 o
  -1   5   6     4376.61     4062.17     22.79 o
   1   5   6    10550.58    11219.40     47.96 o
   3   5   6     2771.05     2502.87     18.38 o
   5   5   6     5427.85     5876.82     31.03 o
  -4   6   6    12161.55    13168.08     65.21 o
  -2   6   6     1050.83     1227.34     13.32 o
   0   6   6     1020.96     1268.57     10.16 o
   2   6   6      109.75      126.38      4.52 o
   4   6   6      520.32      584.78      8.51 o
   6   6   6     1214.60     1183.90     12.41 o
  -5   7   6       26.07        7.44      4.50 o
  -3   7   6    11488.41    11969.69     58.05 o
  -1   7   6    10101.35    10412.27     47.70 o
   1   7   6    13054.14    14516.18     62.00 o
   3   7   6    19400.92    18805.87     85.20 o
   5   7   6     1549.69     1398.93     12.59 o
   7   7   6     2826.14     3214.74     20.37 o
  -6   8   6     4696.88     4525.10     26.40 o
  -4   8   6       54.84       46.85      4.46 o
  -2   8   6     3020.80     2768.22     18.20 o
   0   8   6       95.48       72.47      3.46 o
   2   8   6    10275.77    10720.30     48.12 o
   4   8   6     1168.68     1105.99     10.30 o
   6   8   6     1446.99     1389.17     12.94 o
   8   8   6       75.25       91.50      5.71 o
  -7   9   6     1140.14      975.48     11.94 o
  -5   9   6     2370.56     2235.19     17.64 o
  -3   9   6      326.57      404.25      8.98 o
  -1   9   6        0.35        4.11      3.80 o
   1   9   6     3984.72     4034.93     22.32 o
   3   9   6     2190.71     1581.14     12.52 o
   5   9   6    13136.26    14108.18     64.17 o
   7   9   6    14995.69    14727.15     67.42 o
   9   9   6      106.89       91.39      5.89 o
  -8  10   6      756.65      646.81     10.95 o
  -6  10   6        8.51       14.77      5.68 o
  -4  10   6     3001.69     3021.78     24.28 o
  -2  10   6      183.35      248.22      6.08 o
   0  10   6     3586.09     4138.03     21.81 o
   2  10   6       39.07       20.24      4.30 o
   4  10   6     1608.23     1759.10     14.43 o
   6  10   6      624.17      452.59      8.61 o
   8  10   6     2622.60     2724.92     19.22 o
  10  10   6      338.99      406.90     10.81 o
  -9  11   6      244.87      345.75      8.93 o
  -7  11   6    20933.11    20659.24     98.55 o
  -5  11   6     6078.87     5531.09     32.21 o
  -3  11   6        2.83       -0.51      4.17 o
  -1  11   6      269.47      207.31      6.56 o
   1  11   6     6123.75     6135.02     31.64 o
   3  11   6    16261.30    15699.35     70.17 o
   5  11   6     8282.76     7935.51     42.44 o
   7  11   6      812.47      710.21     11.64 o
   9  11   6      410.18      331.54      9.66 o
  11  11   6      833.96      800.48     14.27 o
 -10  12   6      813.27      726.94     13.31 o
  -8  12   6       17.90        0.55      7.39 o
  -6  12   6     5429.07     5395.41     30.53 o
  -4  12   6      788.08      664.45      9.34 o
  -2  12   6      108.10      168.43      6.04 o
   0  12   6     1148.94     1103.75     12.14 o
   2  12   6     4035.49     4059.26     25.78 o
   4  12   6      403.95      413.82     11.52 o
   6  12   6     4119.74     4135.43     27.80 o
   8  12   6      760.50      701.57     12.79 o
  10  12   6      353.25      342.87     10.92 o
  12  12   6       19.33       -7.72      8.83 o
 -11  13   6       16.61       24.44      9.29 o
  -9  13   6     1159.07     1261.86     17.21 o
  -7  13   6     6751.88     7230.11     42.85 o
  -5  13   6        1.92       -6.02      6.02 o
  -3  13   6      804.18      958.34     12.02 o
  -1  13   6     6050.76     5657.98     32.11 o
   1  13   6     2994.32     2786.02     19.73 o
   3  13   6      118.50      137.33      6.97 o
   5  13   6      680.07      614.57     11.12 o
   7  13   6       12.85       -6.18      7.96 o
   9  13   6     3806.93     3921.31     34.24 o
  11  13   6       49.35       37.73     10.13 o
  13  13   6       18.08      -11.15     11.15 o
 -12  14   6      118.61       76.87     10.99 o
 -10  14   6     1111.83     1123.93     18.01 o
  -8  14   6     2602.78     2336.11     22.53 o
  -6  14   6       26.16       -3.97      7.27 o
  -4  14   6     1233.36     1083.48     14.39 o
  -2  14   6     2819.65     2565.40     20.83 o
   0  14   6      392.35      399.62      9.47 o
   2  14   6     3988.62     3887.94     26.58 o
   4  14   6     4822.56     4703.87     29.87 o
   6  14   6     2768.71     2612.42     20.63 o
   8  14   6       14.66        3.42      8.39 o
  10  14   6      218.36      212.26     11.28 o
  12  14   6     2446.02     2517.96     29.42 o
  14  14   6      184.48      157.20     13.79 o
 -13  15   6      350.31      373.07     16.01 o
 -11  15   6     1542.06     1581.91     21.75 o
  -9  15   6        0.94       -9.03      9.03 o
  -7  15   6     1425.66     1377.26     17.79 o
  -5  15   6      606.60      466.50     10.81 o
  -3  15   6     4316.70     4311.21     30.33 o
  -1  15   6     3751.92     3697.43     27.80 o
   1  15   6       56.92       61.64      8.00 o
   3  15   6     1624.48     1707.83     18.33 o
   5  15   6       92.04       75.78      8.41 o
   7  15   6     1025.92     1039.29     16.64 o
   9  15   6     1633.49     1757.95     22.73 o
  11  15   6       65.69       40.36     11.31 o
  13  15   6     1901.75     1934.75     28.85 o
  15  15   6     1099.90     1214.89     25.12 o
 -14  16   6      235.80      253.89     16.84 o
 -12  16   6        0.06      -11.51     11.51 o
 -10  16   6      899.92      879.12     18.20 o
  -8  16   6     1135.64     1247.69     18.57 o
  -6  16   6      135.56      125.55      9.55 o
  -4  16   6      175.83      161.67      9.53 o
  -2  16   6     1837.80     1804.94     25.27 o
   0  16   6      332.15      284.72      9.86 o
   2  16   6      572.46      560.61     11.95 o
   4  16   6        4.89       -7.67      7.67 o
   6  16   6      436.66      432.00     12.47 o
   8  16   6      845.73      795.46     17.02 o
  10  16   6        0.04       -9.75     10.64 o
  12  16   6      421.11      406.16     16.84 o
  14  16   6      564.70      558.08     19.12 o
  16  16   6      758.51      811.72     24.65 o
 -15  17   6        7.10       -8.94     16.58 o
 -13  17   6     1027.48     1052.77     25.57 o
 -11  17   6     1405.87     1347.84     23.22 o
  -9  17   6     6258.24     6466.90     50.14 o
  -7  17   6      118.30      123.24     10.89 o
  -5  17   6      744.29      686.01     15.35 o
  -3  17   6     1279.90     1256.69     18.83 o
  -1  17   6      893.60     1017.05     17.21 o
   1  17   6       10.31       11.45      8.76 o
   3  17   6     5782.43     6016.68     39.88 o
   5  17   6      478.76      517.47     13.50 o
   7  17   6       69.81       25.94     10.64 o
   9  17   6      214.09      217.00     13.77 o
  11  17   6        2.59      -13.31     13.31 o
  13  17   6     3233.02     3365.63     39.46 o
  15  17   6      352.20      328.92     19.74 o
 -14  18   6        5.54      -17.08     17.08 o
 -12  18   6      162.04      139.60     14.81 o
 -10  18   6      370.87      386.79     15.24 o
  -8  18   6      336.09      322.28     13.97 o
  -6  18   6      428.26      398.00     14.25 o
  -4  18   6       87.67       50.45     10.57 o
  -2  18   6        3.97       -1.73      9.97 o
   0  18   6      292.30      263.64     12.03 o
   2  18   6      113.69      120.02     10.63 o
   4  18   6      264.07      277.00     12.34 o
   6  18   6      250.99      218.57     13.08 o
   8  18   6        6.16      -12.19     12.19 o
  10  18   6      563.37      596.66     18.00 o
  12  18   6      326.88      340.97     18.75 o
  14  18   6      197.86      201.82     17.83 o
 -13  19   6        1.25      -18.75     18.75 o
 -11  19   6      306.93      353.11     17.07 o
  -9  19   6       40.96       26.30     12.47 o
  -7  19   6      203.32      234.67     14.20 o
  -5  19   6     4229.07     4364.96     39.00 o
  -3  19   6     1659.74     1633.15     23.02 o
  -1  19   6      536.58      476.31     14.96 o
   1  19   6     1045.89     1049.33     19.15 o
   3  19   6     2936.70     2987.79     34.72 o
   5  19   6      992.52      925.52     19.29 o
   7  19   6      260.99      253.41     15.08 o
   9  19   6       91.26       92.72     13.63 o
  11  19   6        0.69      -15.31     15.31 o
  13  19   6        1.76      -15.61     15.61 o
 -12  20   6      112.64      101.32     17.41 o
 -10  20   6      949.16      965.28     23.76 o
  -8  20   6     1097.91     1122.28     22.83 o
  -6  20   6      652.76      614.15     17.78 o
  -4  20   6       75.36       41.58     12.43 o
  -2  20   6       77.12       82.65     12.79 o
   0  20   6     1930.19     2130.07     27.37 o
   2  20   6      203.33      188.74     13.76 o
   4  20   6        3.28      -10.09     12.15 o
   6  20   6      324.38      357.68     16.64 o
   8  20   6       30.06       -6.04     13.18 o
  10  20   6       82.93      111.68     16.45 o
  12  20   6      459.91      477.27     21.24 o
  -9  21   6       61.67       17.16     15.61 o
  -7  21   6     2513.26     2673.48     33.11 o
  -5  21   6     1506.48     1518.50     25.77 o
  -3  21   6      689.50      643.47     19.24 o
  -1  21   6      102.58       95.66     14.57 o
   1  21   6      276.66      296.67     15.70 o
   3  21   6       88.50       53.06     13.20 o
   5  21   6        4.70       -8.49     14.47 o
   7  21   6      226.11      239.71     17.14 o
   9  21   6      493.38      545.57     19.49 o
  -6  22   6       13.53      -14.53     14.53 o
  -4  22   6      938.43     1005.29     24.26 o
  -2  22   6      251.59      296.36     17.75 o
   0  22   6      230.30      236.40     16.22 o
   2  22   6       28.39      -13.72     13.72 o
   4  22   6      439.03      433.20     21.11 o
   6  22   6        9.92      -15.96     15.96 o
  -3  23   6      141.83      146.44     17.48 o
  -1  23   6     2029.87     2290.05     33.89 o
   1  23   6        0.55      -14.13     14.13 o
   3  23   6      427.75      384.41     21.35 o
   0   1   7    13777.88    14317.38     51.62 o
  -1   2   7    13741.38    14088.95     56.87 o
   1   2   7     3859.92     3870.57     17.61 o
  -2   3   7     6034.43     6217.15     31.31 o
   0   3   7    84200.98    89355.07    368.08 o
   2   3   7       50.20       12.85      2.78 o
  -3   4   7     9370.84    10483.96     50.36 o
  -1   4   7     6248.44     6567.39     33.66 o
   1   4   7        1.50       35.37      3.55 o
   3   4   7     4557.87     4849.85     28.36 o
  -4   5   7       11.06        4.36      5.04 o
  -2   5   7    22903.71    24994.74    111.96 o
   0   5   7    25144.05    25544.26    111.01 o
   2   5   7    13999.13    15299.37     77.52 o
   4   5   7      255.61      235.80      6.14 o
  -5   6   7     5217.99     5583.68     32.26 o
  -3   6   7     1343.80     1689.99     13.56 o
  -1   6   7       14.92       -4.25      4.25 o
   1   6   7    13667.59    14299.60     60.33 o
   3   6   7     5183.15     5293.01     28.27 o
   5   6   7     1892.31     1779.54     15.50 o
  -6   7   7     1453.40     1233.65     13.11 o
  -4   7   7       68.01       -1.41      4.29 o
  -2   7   7       14.18       19.29      4.69 o
   0   7   7       55.16       43.09      4.05 o
   2   7   7     3238.02     3842.85     20.31 o
   4   7   7      528.72      636.14     10.82 o
   6   7   7      781.50      678.14     10.26 o
  -7   8   7     1808.30     1621.67     15.94 o
  -5   8   7     2804.87     2655.49     19.42 o
  -3   8   7     1076.40     1125.47     12.32 o
  -1   8   7      358.23      374.28      6.29 o
   1   8   7     1503.59     1714.56     12.26 o
   3   8   7      191.34      120.88      4.22 o
   5   8   7      838.93      665.35      9.65 o
   7   8   7    22996.48    22803.77    106.56 o
  -8   9   7      904.68      942.52     12.53 o
  -6   9   7       50.06       13.16      5.63 o
  -4   9   7     7330.95     7141.57     37.14 o
  -2   9   7     2612.20     2345.10     15.50 o
   0   9   7     5591.05     5096.70     24.27 o
   2   9   7     7793.94     8284.11     39.02 o
   4   9   7      158.88      225.72      5.82 o
   6   9   7     3548.07     3612.01     23.97 o
   8   9   7     3484.81     3205.72     22.20 o
  -9  10   7     4332.93     4317.01     29.01 o
  -7  10   7      464.38      502.84     11.05 o
  -5  10   7     7749.77     7494.13     40.07 o
  -3  10   7     7352.49     7474.75     38.47 o
  -1  10   7     5117.96     5109.18     26.51 o
   1  10   7       77.73       44.72      4.51 o
   3  10   7       30.13       11.93      4.69 o
   5  10   7     3695.89     3631.99     22.83 o
   7  10   7     8320.07     7777.70     39.86 o
   9  10   7     1905.11     1950.33     16.52 o
 -10  11   7     3653.35     3419.89     26.18 o
  -8  11   7       72.60       78.33      8.11 o
  -6  11   7     5601.12     5367.20     31.57 o
  -4  11   7     7300.92     7239.51     36.88 o
  -2  11   7     1824.02     1823.57     14.05 o
   0  11   7      279.04      236.61      6.22 o
   2  11   7     1102.94      977.55     10.80 o
   4  11   7     5618.02     5818.75     32.45 o
   6  11   7      569.63      553.60     11.99 o
   8  11   7      346.38      313.27      8.53 o
  10  11   7      100.71       53.18      8.05 o
 -11  12   7     2022.56     2072.58     23.23 o
  -9  12   7     1312.52     1272.40     17.75 o
  -7  12   7     2810.15     2957.40     23.80 o
  -5  12   7     4330.48     4203.35     26.96 o
  -3  12   7       72.07       33.01      5.44 o
  -1  12   7      425.71      402.30      9.89 o
   1  12   7     5428.66     5530.59     29.39 o
   3  12   7      743.92      788.66     11.75 o
   5  12   7      770.61      629.98     10.56 o
   7  12   7     2468.48     2113.90     19.70 o
   9  12   7     1333.57     1243.71     17.03 o
  11  12   7      107.72       54.95      9.87 o
 -12  13   7     2366.14     2458.02     27.67 o
 -10  13   7     2443.66     2419.09     23.23 o
  -8  13   7       21.50        9.00      7.20 o
  -6  13   7      813.25      850.20     12.52 o
  -4  13   7      395.20      406.92      8.92 o
  -2  13   7      529.44      422.65     10.91 o
   0  13   7     5636.98     5635.59     32.19 o
   2  13   7     6610.24     6659.74     36.90 o
   4  13   7     2054.71     1924.67     17.55 o
   6  13   7     2959.54     2820.95     23.27 o
   8  13   7     4308.20     4020.61     30.16 o
  10  13   7     2768.48     2563.09     25.21 o
  12  13   7     1602.48     1634.19     24.13 o
 -13  14   7     1776.03     1751.06     26.61 o
 -11  14   7     3812.66     3918.13     34.25 o
  -9  14   7      709.44      646.32     13.60 o
  -7  14   7      180.87      156.98      9.31 o
  -5  14   7      141.42      158.68      8.17 o
  -3  14   7     2360.32     2184.32     19.50 o
  -1  14   7     1419.73     1284.19     15.80 o
   1  14   7     1748.07     1743.18     17.60 o
   3  14   7     1983.80     2001.01     18.16 o
   5  14   7     4708.51     4642.21     30.94 o
   7  14   7      691.91      621.97     13.45 o
   9  14   7      703.79      754.67     15.88 o
  11  14   7     1619.80     1644.98     25.11 o
  13  14   7      415.01      359.15     15.64 o
 -14  15   7       12.34      -13.37     13.37 o
 -12  15   7     1112.86     1154.97     22.27 o
 -10  15   7       38.53       49.40     10.64 o
  -8  15   7     3058.98     3158.37     29.14 o
  -6  15   7     2176.27     2231.73     21.88 o
  -4  15   7     2932.03     2710.31     22.54 o
  -2  15   7     1130.42     1075.30     15.80 o
   0  15   7     2369.24     2312.02     21.64 o
   2  15   7      168.88      132.39      8.50 o
   4  15   7      231.96      215.16      9.64 o
   6  15   7      119.08      113.14      9.69 o
   8  15   7        0.34       -9.10      9.10 o
  10  15   7     2515.76     2545.73     27.04 o
  12  15   7        0.18      -11.30     11.30 o
  14  15   7      355.20      334.86     16.61 o
 -15  16   7     1056.78     1140.01     33.86 o
 -13  16   7      338.62      329.65     16.29 o
 -11  16   7      450.18      397.76     14.77 o
  -9  16   7        4.79       23.61     10.28 o
  -7  16   7     1075.00     1116.90     17.45 o
  -5  16   7     1684.13     1763.22     20.34 o
  -3  16   7     1170.92     1107.88     17.29 o
  -1  16   7      594.38      564.41     12.82 o
   1  16   7       11.79        6.16      8.12 o
   3  16   7       24.72       -4.82      7.98 o
   5  16   7      621.60      475.82     12.49 o
   7  16   7     1074.33     1007.11     18.35 o
   9  16   7     1237.27     1283.41     21.08 o
  11  16   7       16.71      -12.55     12.55 o
  13  16   7      484.51      467.32     17.88 o
  15  16   7      861.80      895.90     28.92 o
 -14  17   7     1253.50     1349.37     28.53 o
 -12  17   7      528.41      487.00     18.14 o
 -10  17   7       59.31       30.15     11.68 o
  -8  17   7     3198.49     3305.28     32.72 o
  -6  17   7      131.18      118.86     10.97 o
  -4  17   7      439.52      433.17     13.45 o
  -2  17   7      668.15      579.37     16.16 o
   0  17   7       56.19       42.82      9.83 o
   2  17   7     1326.51     1402.16     19.14 o
   4  17   7      233.10      195.45     10.76 o
   6  17   7      415.77      364.60     13.49 o
   8  17   7     1609.66     1615.52     24.28 o
  10  17   7     2595.35     2743.42     32.61 o
  12  17   7      197.29      188.23     15.65 o
  14  17   7        3.59      -14.57     14.57 o
 -13  18   7        1.04      -14.22     14.22 o
 -11  18   7      562.27      482.36     16.73 o
  -9  18   7      365.70      382.70     15.00 o
  -7  18   7      548.76      492.44     15.16 o
  -5  18   7      788.65      674.41     16.54 o
  -3  18   7      316.46      314.32     12.71 o
  -1  18   7      154.97      152.31     11.20 o
   1  18   7      713.23      698.05     15.76 o
   3  18   7      103.77       69.29      9.83 o
   5  18   7      172.74      158.44     12.42 o
   7  18   7     1336.57     1343.98     22.64 o
   9  18   7      459.09      491.36     17.04 o
  11  18   7      773.76      721.03     20.42 o
  13  18   7       84.26       52.27     16.16 o
 -12  19   7        5.27      -14.37     14.37 o
 -10  19   7      311.75      327.76     15.62 o
  -8  19   7        9.83        3.18     11.89 o
  -6  19   7        6.44      -11.49     11.49 o
  -4  19   7     1731.34     1731.82     24.57 o
  -2  19   7      750.17      674.89     16.41 o
   0  19   7       79.12       79.24     11.68 o
   2  19   7      776.92      753.82     18.44 o
   4  19   7        8.19      -12.41     12.41 o
   6  19   7       40.61       34.27     13.60 o
   8  19   7        5.82       16.48     13.32 o
  10  19   7      548.24      539.43     18.67 o
  12  19   7       42.31       23.58     16.12 o
 -11  20   7     2074.75     2293.82     33.02 o
  -9  20   7      647.29      640.40     18.48 o
  -7  20   7       34.61      -12.61     12.61 o
  -5  20   7      417.99      412.39     16.09 o
  -3  20   7       81.69       57.80     12.85 o
  -1  20   7     1392.56     1308.22     23.04 o
   1  20   7     1327.20     1367.50     24.14 o
   3  20   7       50.51       30.92     13.16 o
   5  20   7     1248.74     1255.03     28.74 o
   7  20   7        6.01        6.57     13.92 o
   9  20   7      332.75      323.90     16.35 o
  11  20   7        2.79      -16.13     16.13 o
  -8  21   7      407.88      380.25     17.15 o
  -6  21   7      869.24      881.87     21.46 o
  -4  21   7      113.33       68.20     14.39 o
  -2  21   7      214.18      218.92     15.59 o
   0  21   7        3.91       -5.83     13.21 o
   2  21   7      391.10      404.33     16.43 o
   4  21   7       81.29      115.20     16.08 o
   6  21   7       46.35       52.21     15.94 o
   8  21   7      297.48      339.61     18.24 o
  -7  22   7      146.16      138.03     16.21 o
  -5  22   7       52.72       10.31     14.90 o
  -3  22   7     1390.21     1550.62     28.38 o
  -1  22   7      308.05      287.46     17.52 o
   1  22   7      517.10      485.67     17.76 o
   3  22   7       36.77        1.93     16.36 o
   5  22   7     2404.92     2456.83     38.11 o
   7  22   7        9.59       36.05     16.74 o
  -2  23   7       57.83       41.08     16.49 o
   0  23   7       83.54       66.58     15.85 o
   2  23   7        1.06      -16.58     16.58 o
   0   0   8     1820.02     1438.28     18.25 o
   1   1   8        3.62       10.07      2.75 o
   0   2   8     7976.12     8705.15     32.69 o
   2   2   8     4482.98     5176.60     24.33 o
  -1   3   8      916.57     1248.46      8.83 o
   1   3   8       65.27       83.37      4.64 o
   3   3   8    32716.58    33157.13    141.86 o
  -2   4   8      304.96      325.56      5.90 o
   0   4   8      521.92      436.11      7.35 o
   2   4   8      882.26      986.17      9.33 o
   4   4   8     9350.31     9415.68     60.91 o
  -3   5   8     2434.06     2783.51     17.91 o
  -1   5   8     7667.17     7808.20     38.43 o
   1   5   8    21165.74    22036.73     99.46 o
   3   5   8     1939.58     2691.14     20.98 o
   5   5   8     2282.57     2703.47     19.50 o
  -4   6   8    27931.26    29430.95    133.60 o
  -2   6   8    12301.82    13326.53     62.82 o
   0   6   8    14642.26    16174.92     72.54 o
   2   6   8    14607.51    15468.74     73.63 o
   4   6   8     2418.97     1951.98     16.05 o
   6   6   8     3257.24     2865.58     20.26 o
  -5   7   8      230.31      199.69      6.32 o
  -3   7   8       12.52        7.50      4.39 o
  -1   7   8      591.32      676.93     10.08 o
   1   7   8    16740.68    18003.37     72.85 o
   3   7   8       97.35      188.23      5.17 o
   5   7   8    10718.84    10988.75     59.49 o
   7   7   8      390.31      294.36     10.61 o
  -6   8   8     3880.46     3772.62     25.53 o
  -4   8   8       24.11       17.89      5.74 o
  -2   8   8    11384.90    11987.00     59.16 o
   0   8   8        1.75        1.37      4.11 o
   2   8   8     3567.40     3292.09     18.66 o
   4   8   8     2921.87     3085.76     19.73 o
   6   8   8      810.05      688.31      9.64 o
   8   8   8       93.55       75.20      6.66 o
  -7   9   8     1301.72     1213.06     14.91 o
  -5   9   8       22.40       -5.31      5.31 o
  -3   9   8       15.11        9.06      5.22 o
  -1   9   8     1119.50     1153.42     10.66 o
   1   9   8      110.76      123.48      4.28 o
   3   9   8      126.63      133.02      4.75 o
   5   9   8      253.81      229.52      6.72 o
   7   9   8     7135.93     7477.90     41.51 o
   9   9   8        6.01       -6.42      6.42 o
  -8  10   8     4310.66     3971.31     30.10 o
  -6  10   8     8895.31     8125.91     45.13 o
  -4  10   8      233.07      230.25      7.49 o
  -2  10   8     1785.23     2172.40     17.11 o
   0  10   8      301.97      363.49      6.31 o
   2  10   8     7055.46     6930.67     34.89 o
   4  10   8     4246.30     3933.03     23.10 o
   6  10   8     3233.12     3344.34     21.97 o
   8  10   8     2245.44     2415.41     19.86 o
  10  10   8      525.98      399.05     10.97 o
  -9  11   8     7234.82     6935.86     44.52 o
  -7  11   8     9185.38     8722.52     49.72 o
  -5  11   8     1001.99      834.76     12.45 o
  -3  11   8     9115.00     9400.94     46.19 o
  -1  11   8    24417.55    24390.83    102.82 o
   1  11   8      915.65     1010.11     10.85 o
   3  11   8     2176.03     2116.27     16.29 o
   5  11   8       29.40       50.98      6.10 o
   7  11   8     2292.19     2154.62     18.82 o
   9  11   8       52.14       11.65      6.89 o
  11  11   8     3913.69     4095.20     33.22 o
 -10  12   8       21.39        2.96      7.29 o
  -8  12   8     1445.90     1536.66     19.57 o
  -6  12   8     2889.70     2802.72     22.53 o
  -4  12   8     2758.67     2569.00     19.40 o
  -2  12   8     8211.95     8172.37     39.73 o
   0  12   8       22.37       -1.30      5.78 o
   2  12   8     8254.46     8166.21     41.61 o
   4  12   8     1392.61     1248.41     20.84 o
   6  12   8     3842.88     3654.31     26.11 o
   8  12   8     1926.86     1933.87     19.51 o
  10  12   8     1379.52     1214.27     17.53 o
  12  12   8        1.48       -9.60      9.60 o
 -11  13   8      177.02      195.42     11.38 o
  -9  13   8     1296.14     1317.36     16.19 o
  -7  13   8     1311.89     1376.71     18.02 o
  -5  13   8      243.18      261.97      9.11 o
  -3  13   8     2544.26     2326.74     17.53 o
  -1  13   8      151.59      169.03      7.44 o
   1  13   8     3495.66     3578.93     23.82 o
   3  13   8     1605.17     1623.02     16.98 o
   5  13   8      102.05      116.88      8.52 o
   7  13   8        5.47       -3.34      8.40 o
   9  13   8      788.34      736.13     14.93 o
  11  13   8      246.42      236.27     13.30 o
  13  13   8      176.90      165.83     13.10 o
 -12  14   8      358.48      423.63     14.70 o
 -10  14   8        9.12        3.95      9.64 o
  -8  14   8      672.08      600.26     13.29 o
  -6  14   8     1521.43     1676.36     17.38 o
  -4  14   8        0.35       -6.17      6.17 o
  -2  14   8     3401.30     3520.68     24.95 o
   0  14   8    16337.26    15482.26     81.09 o
   2  14   8      348.41      318.14      9.19 o
   4  14   8     1335.60     1205.34     16.07 o
   6  14   8     4584.20     4462.05     32.47 o
   8  14   8      876.75      785.36     15.67 o
  10  14   8     1213.63     1247.81     21.05 o
  12  14   8     1639.02     1605.68     25.41 o
  14  14   8      381.76      365.73     16.54 o
 -13  15   8        0.44       -9.68     12.92 o
 -11  15   8      164.92      201.50     12.77 o
  -9  15   8        0.62       -9.29      9.89 o
  -7  15   8        0.62       -8.04      8.04 o
  -5  15   8     3916.70     3808.85     29.24 o
  -3  15   8      510.40      461.44     11.04 o
  -1  15   8       84.49       35.73      8.28 o
   1  15   8      748.08      818.70     15.77 o
   3  15   8     4540.73     4437.51     31.79 o
   5  15   8       65.79       21.63      8.79 o
   7  15   8      517.22      495.74     12.98 o
   9  15   8      812.74      803.64     16.50 o
  11  15   8      101.24       71.31     13.06 o
  13  15   8      238.90      217.84     15.55 o
  15  15   8       77.68       52.03     14.94 o
 -14  16   8      157.45      113.32     16.28 o
 -12  16   8     1587.25     1528.41     26.22 o
 -10  16   8     2142.51     2274.11     27.44 o
  -8  16   8       56.23       35.36      9.71 o
  -6  16   8      294.00      264.92     11.13 o
  -4  16   8      100.72       98.22     10.07 o
  -2  16   8      773.30      815.72     15.10 o
   0  16   8     1047.68     1108.93     17.22 o
   2  16   8        1.23       -7.89      7.89 o
   4  16   8        1.06       -8.80      8.80 o
   6  16   8      598.70      538.01     14.00 o
   8  16   8       20.99        8.05     10.47 o
  10  16   8      319.04      294.89     14.45 o
  12  16   8       41.27       30.18     13.64 o
  14  16   8      154.00       86.75     15.48 o
  16  16   8      340.53      303.14     22.42 o
 -15  17   8      293.37      288.60     18.64 o
 -13  17   8      925.60      997.24     25.00 o
 -11  17   8        1.10       -5.07     11.46 o
  -9  17   8       13.31        6.47     11.05 o
  -7  17   8      131.47      117.40     11.25 o
  -5  17   8     2607.80     2630.50     28.14 o
  -3  17   8      185.10      160.61     11.38 o
  -1  17   8      205.89      218.61     10.95 o
   1  17   8       21.15        5.17      9.47 o
   3  17   8     1119.69     1158.83     18.43 o
   5  17   8        0.18      -10.51     10.51 o
   7  17   8     2679.86     2967.35     36.66 o
   9  17   8      838.04      897.29     21.16 o
  11  17   8        6.92      -14.08     14.08 o
  13  17   8      246.86      190.03     16.28 o
  15  17   8      184.58      156.19     16.74 o
 -14  18   8      409.63      410.11     20.70 o
 -12  18   8      606.10      608.73     22.21 o
 -10  18   8     1852.35     1998.46     26.99 o
  -8  18   8       56.13       76.86     11.94 o
  -6  18   8       14.39      -10.83     10.83 o
  -4  18   8      584.93      607.05     16.06 o
  -2  18   8     1143.67     1082.63     19.04 o
   0  18   8       51.47       19.03     10.27 o
   2  18   8     2124.83     2124.67     24.36 o
   4  18   8      761.23      828.98     17.94 o
   6  18   8      101.15      133.19     12.56 o
   8  18   8      417.58      472.69     16.84 o
  10  18   8      127.17      156.61     15.53 o
  12  18   8      617.76      607.80     21.16 o
  14  18   8      269.12      245.15     18.59 o
 -13  19   8        6.47      -14.80     14.80 o
 -11  19   8      378.85      398.13     17.05 o
  -9  19   8      455.27      470.26     15.96 o
  -7  19   8      403.27      371.89     15.18 o
  -5  19   8      562.47      600.83     16.90 o
  -3  19   8      746.34      813.37     18.43 o
  -1  19   8     4282.90     4724.19     39.76 o
   1  19   8     1854.92     1960.91     27.61 o
   3  19   8      208.84      187.28     14.29 o
   5  19   8       14.38        3.18     12.81 o
   7  19   8     1289.45     1238.36     24.28 o
   9  19   8        9.99       -1.66     14.04 o
  11  19   8      119.90      117.22     16.03 o
  13  19   8       18.72       23.57     16.78 o
 -10  20   8      453.45      422.15     16.56 o
  -8  20   8      113.45       78.38     16.18 o
  -6  20   8      617.37      594.29     17.64 o
  -4  20   8     1070.08     1107.02     22.30 o
  -2  20   8     1218.41     1342.30     23.32 o
   0  20   8      221.50      189.25     13.99 o
   2  20   8       35.25       45.09     12.10 o
   4  20   8      405.84      389.17     17.60 o
   6  20   8       39.31       54.82     14.20 o
   8  20   8      145.10      189.47     16.30 o
  10  20   8      269.00      291.52     17.40 o
  -9  21   8      503.88      500.64     18.11 o
  -7  21   8       85.18       53.83     14.19 o
  -5  21   8      824.18      762.84     20.18 o
  -3  21   8      390.98      443.57     17.38 o
  -1  21   8       39.85       25.94     13.61 o
   1  21   8      105.45       88.92     14.41 o
   3  21   8       93.96       60.13     16.26 o
   5  21   8      978.19     1092.53     25.55 o
   7  21   8      527.90      599.02     21.63 o
   9  21   8        0.90       18.47     15.76 o
  -6  22   8      470.15      493.16     18.59 o
  -4  22   8      181.19      176.19     16.64 o
  -2  22   8      688.58      730.05     20.99 o
   0  22   8       50.94        2.98     14.65 o
   2  22   8      165.91       90.76     17.52 o
   4  22   8      157.94      112.97     17.71 o
   6  22   8       20.93       41.71     17.02 o
  -1  23   8        2.19        3.33     15.49 o
   1  23   8      195.20      186.38     19.89 o
   0   1   9     8699.29     7657.33     29.17 o
  -1   2   9      744.05      832.00      6.84 o
   1   2   9      396.02      500.24      5.25 o
  -2   3   9     8027.64     9703.00     45.23 o
   0   3   9    22588.86    23690.37     91.43 o
   2   3   9    11182.24    11597.19     59.28 o
  -3   4   9      400.92      433.09      7.48 o
  -1   4   9     1009.95      991.12     16.80 o
   1   4   9    45505.47    48286.57    197.87 o
   3   4   9    15010.69    15718.62     72.52 o
  -4   5   9    11184.33    11488.62     55.14 o
  -2   5   9     5099.39     5356.42     27.90 o
   0   5   9     1957.29     1526.39     12.04 o
   2   5   9     1213.27     1587.60     17.32 o
   4   5   9      233.13      188.41      6.04 o
  -5   6   9     9728.64    10863.63     54.93 o
  -3   6   9     8404.06     8038.25     41.35 o
  -1   6   9        1.48       16.68      4.14 o
   1   6   9     2331.53     2559.39     14.80 o
   3   6   9     7022.10     7604.40     40.12 o
   5   6   9      581.11      644.72     10.22 o
  -6   7   9     2232.09     2788.90     21.83 o
  -4   7   9      978.81      743.86     10.32 o
  -2   7   9     5862.85     5354.54     29.52 o
   0   7   9     4889.35     4966.98     26.92 o
   2   7   9     3656.92     4104.99     21.24 o
   4   7   9       92.65      101.08      6.10 o
   6   7   9      138.41      116.04      6.32 o
  -7   8   9       72.65       18.39      6.50 o
  -5   8   9     2206.75     2117.85     17.35 o
  -3   8   9     2103.71     2105.67     16.31 o
  -1   8   9      980.90      793.09      9.48 o
   1   8   9     3234.70     3218.11     17.58 o
   3   8   9       30.69       32.18      3.77 o
   5   8   9     2950.38     2963.31     20.66 o
   7   8   9     6183.30     5735.66     36.23 o
  -8   9   9    10152.28     9793.77     56.90 o
  -6   9   9      171.35      106.09      7.00 o
  -4   9   9     9430.25     9331.12     48.01 o
  -2   9   9      448.83      517.66      9.13 o
   0   9   9      104.41       50.10      4.61 o
   2   9   9     9508.43    10152.68     46.96 o
   4   9   9     4311.28     4133.29     22.96 o
   6   9   9     1630.56     1684.05     15.99 o
   8   9   9        0.11       -6.13      6.13 o
  -9  10   9     2967.01     3204.92     26.30 o
  -7  10   9     2597.53     2534.30     21.93 o
  -5  10   9      641.14      629.50     11.00 o
  -3  10   9    10784.71    10888.96     53.78 o
  -1  10   9     3539.25     3285.11     19.73 o
   1  10   9     5869.93     6010.76     29.34 o
   3  10   9     6531.71     6741.01     35.28 o
   5  10   9      819.32      727.50     11.55 o
   7  10   9        3.03       -0.55      6.67 o
   9  10   9       91.13       69.30      8.10 o
 -10  11   9     1880.28     1907.76     22.89 o
  -8  11   9     1269.22     1313.73     16.61 o
  -6  11   9      475.92      512.95     11.11 o
  -4  11   9     6216.66     6094.45     35.32 o
  -2  11   9     5200.21     5393.85     29.90 o
   0  11   9     1840.77     1630.05     12.70 o
   2  11   9      600.86      605.38      9.50 o
   4  11   9        4.03       -5.87      5.87 o
   6  11   9      202.19      215.74      7.70 o
   8  11   9     7103.73     7274.78     42.43 o
  10  11   9       62.78       56.47      7.51 o
 -11  12   9      143.41      124.17     10.18 o
  -9  12   9      653.40      641.61     16.05 o
  -7  12   9     1272.20     1456.69     17.29 o
  -5  12   9     2275.77     2557.27     21.64 o
  -3  12   9      267.19      303.11      8.27 o
  -1  12   9     1339.96     1427.29     13.65 o
   1  12   9      556.84      513.24     10.17 o
   3  12   9     4724.42     4545.54     27.33 o
   5  12   9      715.90      718.94     13.38 o
   7  12   9     5141.06     5296.41     35.59 o
   9  12   9     4187.94     4158.45     31.45 o
  11  12   9      141.49      101.42     10.93 o
 -12  13   9     1480.13     1391.52     21.49 o
 -10  13   9       37.06       24.73      9.00 o
  -8  13   9      928.07      877.08     17.78 o
  -6  13   9      101.04       78.14      9.17 o
  -4  13   9        8.13       -7.17      7.17 o
  -2  13   9      366.64      373.06      8.79 o
   0  13   9     2858.73     2677.66     22.21 o
   2  13   9       49.25       16.76      5.99 o
   4  13   9       19.94       -7.47      7.47 o
   6  13   9     1833.13     1756.12     19.29 o
   8  13   9     6811.44     6596.33     42.26 o
  10  13   9     2863.81     2947.44     29.17 o
  12  13   9      540.98      503.88     15.02 o
 -13  14   9      645.17      648.73     18.62 o
 -11  14   9     3881.77     3959.72     40.61 o
  -9  14   9      415.72      440.14     14.63 o
  -7  14   9       43.63       20.32     10.21 o
  -5  14   9      522.57      494.75     10.58 o
  -3  14   9     1296.93     1212.06     14.33 o
  -1  14   9      976.93      940.73     13.60 o
   1  14   9     7899.43     7996.81     50.49 o
   3  14   9      155.21      108.63      9.35 o
   5  14   9        5.32       -8.35      8.35 o
   7  14   9     3239.29     3073.73     26.94 o
   9  14   9     4906.09     4735.56     39.73 o
  11  14   9      617.35      608.80     17.72 o
  13  14   9     1368.50     1373.85     25.20 o
 -14  15   9       49.98       48.62     14.32 o
 -12  15   9     1930.63     1983.79     27.83 o
 -10  15   9     1350.53     1436.70     24.33 o
  -8  15   9      301.75      309.29     11.73 o
  -6  15   9     1586.07     1632.63     20.73 o
  -4  15   9     1330.54     1392.60     17.26 o
  -2  15   9      324.93      357.14     10.49 o
   0  15   9     2192.10     2086.59     21.04 o
   2  15   9      209.17      208.34     10.60 o
   4  15   9     1099.49     1087.01     16.26 o
   6  15   9      235.82      230.74     10.92 o
   8  15   9      133.55      142.97     11.02 o
  10  15   9       68.74       56.86     12.07 o
  12  15   9     5177.30     5326.32     48.77 o
  14  15   9      816.39      801.62     22.10 o
 -15  16   9      434.86      459.98     20.01 o
 -13  16   9      325.04      345.66     17.10 o
 -11  16   9     2192.27     2373.64     30.04 o
  -9  16   9     2352.94     2477.01     30.22 o
  -7  16   9       37.99       20.32      9.56 o
  -5  16   9     1130.25     1166.24     19.54 o
  -3  16   9      766.42      813.74     15.75 o
  -1  16   9       98.61       65.72      9.23 o
   1  16   9       19.20       12.25      8.55 o
   3  16   9       61.33       53.92      9.31 o
   5  16   9      140.00      149.93     11.02 o
   7  16   9      756.07      663.31     15.24 o
   9  16   9      435.76      387.19     14.30 o
  11  16   9      893.49      909.98     21.66 o
  13  16   9      310.92      317.15     15.87 o
  15  16   9      669.97      690.52     29.23 o
 -14  17   9       30.23       -3.60     15.38 o
 -12  17   9     1848.99     2144.79     43.36 o
 -10  17   9      183.58      208.50     12.82 o
  -8  17   9      356.05      368.37     13.30 o
  -6  17   9      802.61      805.04     17.08 o
  -4  17   9       22.29        7.89     10.33 o
  -2  17   9     2026.58     2049.59     23.69 o
   0  17   9      314.49      287.00     11.85 o
   2  17   9      390.97      377.77     12.97 o
   4  17   9        0.45        2.82     10.56 o
   6  17   9     2697.70     2774.77     32.89 o
   8  17   9      292.01      267.10     13.65 o
  10  17   9       35.97        4.94     13.63 o
  12  17   9        5.89      -14.61     14.61 o
  14  17   9       43.43       27.16     15.59 o
 -13  18   9      262.54      201.95     16.34 o
 -11  18   9     1736.04     1824.95     27.93 o
  -9  18   9       42.43       31.16     11.85 o
  -7  18   9       38.59        7.71     11.27 o
  -5  18   9      189.15      217.06     13.53 o
  -3  18   9       15.18       -2.14     10.79 o
  -1  18   9      198.74      183.52     11.57 o
   1  18   9      491.17      543.63     14.47 o
   3  18   9     1893.39     2036.73     26.13 o
   5  18   9     2203.75     2316.97     34.02 o
   7  18   9      284.57      280.73     14.38 o
   9  18   9      549.57      524.55     18.33 o
  11  18   9       29.45       -6.73     15.05 o
  13  18   9      321.53      296.34     18.73 o
 -12  19   9        0.12      -13.16     13.85 o
 -10  19   9       20.76      -15.18     15.18 o
  -8  19   9      171.60      132.29     12.95 o
  -6  19   9       11.70       -0.97     11.99 o
  -4  19   9      519.13      471.12     15.81 o
  -2  19   9      445.40      551.86     16.79 o
   0  19   9       78.64       85.08     11.75 o
   2  19   9      476.08      424.02     15.52 o
   4  19   9     2933.19     2901.60     35.69 o
   6  19   9       30.60       30.55     13.30 o
   8  19   9      735.72      796.39     20.92 o
  10  19   9      526.26      564.02     20.12 o
  12  19   9       12.82       20.90     15.29 o
 -11  20   9      384.85      425.91     17.97 o
  -9  20   9      203.23      211.25     14.68 o
  -7  20   9       89.29       45.63     13.43 o
  -5  20   9       59.90       12.27     13.11 o
  -3  20   9     2080.19     2195.23     29.57 o
  -1  20   9     1916.01     1984.18     29.21 o
   1  20   9      610.39      649.18     17.12 o
   3  20   9      997.54     1012.17     25.53 o
   5  20   9     1385.68     1447.29     27.44 o
   7  20   9       28.86       16.95     15.16 o
   9  20   9     1949.01     2174.27     34.39 o
  11  20   9     1164.13     1296.81     27.79 o
  -8  21   9        4.00      -13.59     13.59 o
  -6  21   9        1.11      -13.10     13.10 o
  -4  21   9      638.01      610.06     18.84 o
  -2  21   9       28.55       39.59     14.55 o
   0  21   9      621.67      634.40     18.67 o
   2  21   9      928.44      917.10     24.98 o
   4  21   9      441.65      439.49     19.45 o
   6  21   9      416.95      465.62     25.39 o
   8  21   9     1813.89     1869.57     34.20 o
  -5  22   9        2.12      -15.26     15.26 o
  -3  22   9      173.52      185.60     16.50 o
  -1  22   9      170.63      229.95     16.85 o
   1  22   9       42.17       36.52     14.15 o
   3  22   9      241.16      209.61     18.38 o
   5  22   9      416.33      479.32     21.39 o
   1   1  10      291.82      360.53      4.84 o
   0   2  10     1313.84     1400.17      8.34 o
   2   2  10     5343.01     5625.83     25.23 o
  -1   3  10     4110.07     4319.54     20.78 o
   1   3  10    18386.37    19237.94     71.32 o
   3   3  10     4713.23     4859.26     24.97 o
  -2   4  10      125.44      251.33      5.86 o
   0   4  10    16287.68    15588.21     61.97 o
   2   4  10    40113.77    41369.30    174.33 o
   4   4  10     4633.19     5164.54     27.38 o
  -3   5  10     6270.96     6648.87     34.46 o
  -1   5  10       84.36       71.08      3.88 o
   1   5  10      614.99      636.19      7.56 o
   3   5  10     4052.12     5071.41     27.34 o
   5   5  10     1255.91     1123.57     12.14 o
  -4   6  10     1260.91     1374.67     12.71 o
  -2   6  10      266.52      261.80      5.94 o
   0   6  10      299.69      176.66      5.57 o
   2   6  10      355.51      241.04      5.58 o
   4   6  10      972.52     1260.17     13.35 o
   6   6  10    12353.28    12226.18     66.01 o
  -5   7  10      368.14      301.35      7.41 o
  -3   7  10      438.00      374.31      7.25 o
  -1   7  10     2048.60     1621.21     15.06 o
   1   7  10     6012.99     6072.88     29.88 o
   3   7  10      608.46      790.28     10.01 o
   5   7  10       79.79      136.45      6.29 o
   7   7  10      217.33      177.61      7.44 o
  -6   8  10      341.68      229.45      7.57 o
  -4   8  10     2933.95     2757.52     20.55 o
  -2   8  10      638.21      573.03      9.57 o
   0   8  10      220.90      191.39      5.95 o
   2   8  10    10820.83    10683.14     48.37 o
   4   8  10     1187.66     1292.56     12.31 o
   6   8  10     1721.26     1534.81     16.20 o
   8   8  10     1680.60     1718.11     19.42 o
  -7   9  10       10.07       -7.48      7.48 o
  -5   9  10       15.79       -6.09      6.09 o
  -3   9  10     2717.48     2541.41     18.66 o
  -1   9  10     4676.03     4620.49     25.52 o
   1   9  10       65.59       82.89      4.58 o
   3   9  10     1432.65     1532.24     14.46 o
   5   9  10      740.07      800.01     11.67 o
   7   9  10        6.64        7.75      5.91 o
   9   9  10      471.43      370.86     14.20 o
  -8  10  10     2977.40     2596.59     28.05 o
  -6  10  10     1766.47     1735.71     23.22 o
  -4  10  10     4368.34     4549.08     29.75 o
  -2  10  10    14265.62    13920.18     64.82 o
   0  10  10     9152.93     8525.09     38.22 o
   2  10  10        0.01       -4.74      4.74 o
   4  10  10       19.85        9.73      5.25 o
   6  10  10     3448.94     3341.68     24.67 o
   8  10  10     5514.57     5543.68     39.51 o
  10  10  10     7710.00     7717.96     52.57 o
  -9  11  10      131.58      143.81      8.61 o
  -7  11  10     1068.73      941.46     15.86 o
  -5  11  10     1660.26     1789.10     18.59 o
  -3  11  10       32.16       31.61      5.69 o
  -1  11  10     2651.05     2781.95     19.11 o
   1  11  10       23.92        8.07      4.98 o
   3  11  10     1579.98     1509.25     15.01 o
   5  11  10       16.15        3.29      6.12 o
   7  11  10      320.33      295.33      8.73 o
   9  11  10      140.03      157.29     10.13 o
  11  11  10      897.92      877.63     16.81 o
 -10  12  10     1507.72     1544.40     20.39 o
  -8  12  10       14.66       15.34      8.45 o
  -6  12  10     3659.75     3537.63     29.50 o
  -4  12  10     9443.46     9242.03     50.53 o
  -2  12  10     2715.11     2459.93     20.44 o
   0  12  10      126.93      127.67      6.29 o
   2  12  10    12113.08    12120.70     58.05 o
   4  12  10      129.44      120.52      7.79 o
   6  12  10      726.44      686.82     12.90 o
   8  12  10      519.82      425.65     12.13 o
  10  12  10     1736.93     1822.93     21.15 o
  12  12  10     1172.72     1134.22     19.31 o
 -11  13  10      342.93      341.18     12.34 o
  -9  13  10      367.91      275.49     11.81 o
  -7  13  10       55.66       14.39      9.47 o
  -5  13  10      857.01      846.41     14.92 o
  -3  13  10     1798.24     1672.58     17.77 o
  -1  13  10      781.11      652.60     11.91 o
   1  13  10      146.05      163.18      7.57 o
   3  13  10       29.40       54.13      7.12 o
   5  13  10      792.22      690.13     13.39 o
   7  13  10       47.60       53.25      8.66 o
   9  13  10      185.95      168.18     10.76 o
  11  13  10       34.34        7.08     10.89 o
  13  13  10      244.32      216.29     13.39 o
 -12  14  10     3784.67     3869.18     47.66 o
 -10  14  10      720.97      666.97     15.84 o
  -8  14  10      365.12      364.89     13.45 o
  -6  14  10     1464.22     1484.32     19.23 o
  -4  14  10        3.98       -7.64      7.64 o
  -2  14  10       22.74       -6.82      6.82 o
   0  14  10       25.67        3.98      7.65 o
   2  14  10    12243.47    12008.77     68.91 o
   4  14  10       68.13       31.59      8.60 o
   6  14  10      103.46      102.86      9.64 o
   8  14  10      610.05      514.43     13.12 o
  10  14  10        0.14       -7.19     10.47 o
  12  14  10       69.03        1.05     12.33 o
  14  14  10       17.93       11.15     13.47 o
 -13  15  10        0.39      -12.93     12.93 o
 -11  15  10      388.60      434.74     15.28 o
  -9  15  10     4026.27     3972.99     36.04 o
  -7  15  10      564.62      510.10     14.26 o
  -5  15  10       16.51       12.25      7.89 o
  -3  15  10      598.52      584.97     12.73 o
  -1  15  10       56.32       33.68      8.24 o
   1  15  10       52.27       70.44      7.93 o
   3  15  10     1681.16     1548.47     18.69 o
   5  15  10      208.47      216.25     10.67 o
   7  15  10      145.03      154.48     11.12 o
   9  15  10       48.03       23.04     10.28 o
  11  15  10      269.05      257.45     14.82 o
  13  15  10      284.56      279.81     16.47 o
  15  15  10       65.39       71.41     15.50 o
 -14  16  10     1365.23     1450.23     28.58 o
 -12  16  10        7.34       16.08     13.25 o
 -10  16  10     1394.03     1334.46     22.85 o
  -8  16  10      101.13       73.17     11.67 o
  -6  16  10     8666.65     8804.18     56.11 o
  -4  16  10     3784.66     3780.91     32.08 o
  -2  16  10      585.34      561.14     13.70 o
   0  16  10        3.41       -8.70      8.70 o
   2  16  10     3959.06     4071.62     33.11 o
   4  16  10     2773.46     2869.13     29.27 o
   6  16  10      390.96      365.49     13.84 o
   8  16  10     1232.27     1253.24     21.47 o
  10  16  10     1349.08     1349.37     24.72 o
  12  16  10       46.95        1.37     14.19 o
  14  16  10      219.11      182.26     16.90 o
 -13  17  10      200.48      213.31     16.85 o
 -11  17  10       43.84       64.65     13.50 o
  -9  17  10        0.07       -9.64     10.54 o
  -7  17  10       19.88       -9.20     10.44 o
  -5  17  10       49.71       75.83     10.92 o
  -3  17  10       73.76       34.91     10.65 o
  -1  17  10      572.49      543.40     14.14 o
   1  17  10      320.44      322.80     11.20 o
   3  17  10      971.13     1050.88     20.41 o
   5  17  10      538.41      532.93     17.98 o
   7  17  10       11.42       11.27     11.39 o
   9  17  10      112.14      125.65     13.53 o
  11  17  10        0.58      -13.73     13.73 o
  13  17  10      253.77      231.51     16.38 o
 -12  18  10      483.09      494.47     17.72 o
 -10  18  10      619.04      672.50     18.77 o
  -8  18  10      729.16      746.10     18.20 o
  -6  18  10     1778.81     1895.45     26.95 o
  -4  18  10      859.30      904.06     20.68 o
  -2  18  10     2306.15     2410.36     27.89 o
   0  18  10     5197.30     5453.78     42.64 o
   2  18  10       52.04       41.45     11.61 o
   4  18  10       48.66       21.09     12.34 o
   6  18  10     3885.11     4191.09     48.76 o
   8  18  10     4510.16     4914.11     56.82 o
  10  18  10      247.11      204.75     16.53 o
  12  18  10        0.28        0.44     15.46 o
 -11  19  10       43.43       51.78     13.86 o
  -9  19  10        7.09      -12.08     12.08 o
  -7  19  10      266.19      264.72     14.38 o
  -5  19  10      323.20      308.76     14.61 o
  -3  19  10      108.83       75.56     12.68 o
  -1  19  10       76.93       91.39     13.89 o
   1  19  10        0.12       -3.42     10.37 o
   3  19  10      601.53      594.47     18.44 o
   5  19  10      105.69      111.61     15.03 o
   7  19  10      133.77      170.34     15.01 o
   9  19  10      201.04      222.16     17.70 o
  11  19  10       12.34       -1.55     15.44 o
 -10  20  10     1112.21     1173.95     24.15 o
  -8  20  10      212.25      221.74     15.11 o
  -6  20  10        4.85      -12.56     12.56 o
  -4  20  10       12.57      -12.59     12.59 o
  -2  20  10     1819.74     1952.81     28.39 o
   0  20  10     3526.86     3741.17     42.61 o
   2  20  10       45.88       39.53     14.35 o
   4  20  10     1439.07     1595.03     29.48 o
   6  20  10       41.21       25.88     14.94 o
   8  20  10      717.34      732.89     23.24 o
  10  20  10      131.87      134.76     17.65 o
  -7  21  10        0.13      -13.53     13.53 o
  -5  21  10       98.12       51.54     14.11 o
  -3  21  10        1.85      -10.87     13.79 o
  -1  21  10       41.74       35.54     14.23 o
   1  21  10      371.11      390.80     20.07 o
   3  21  10       12.79      -14.42     15.22 o
   5  21  10     1422.42     1753.06     36.84 o
   7  21  10      306.79      358.25     20.73 o
  -4  22  10      158.22      133.56     15.69 o
  -2  22  10       50.28       43.20     15.13 o
   0  22  10      684.30      757.35     26.07 o
   2  22  10       25.00        6.67     17.38 o
   4  22  10        9.71      -10.70     16.03 o
   0   1  11     3035.15     3363.98     14.96 o
  -1   2  11     4862.89     4948.77     21.03 o
   1   2  11     6094.34     6133.81     25.02 o
  -2   3  11    23536.90    25344.26    103.75 o
   0   3  11     3985.78     4226.10     18.35 o
   2   3  11     3886.74     4636.41     22.96 o
  -3   4  11      885.99      708.86     12.23 o
  -1   4  11       23.55       40.87      3.65 o
   1   4  11    31204.81    34034.69    130.16 o
   3   4  11    12247.00    12205.56     56.41 o
  -4   5  11     2757.05     2722.97     20.30 o
  -2   5  11        3.15       13.24      4.12 o
   0   5  11    16011.50    15950.16     67.94 o
   2   5  11        2.10       27.77      3.92 o
   4   5  11     8644.18     9427.14     47.41 o
  -5   6  11     1130.99      903.66     11.66 o
  -3   6  11      333.67      323.11      6.80 o
  -1   6  11      180.17      157.79      4.89 o
   1   6  11     1169.92     1202.07      9.96 o
   3   6  11     7101.92     7168.54     38.02 o
   5   6  11     1189.10     1102.21     12.74 o
  -6   7  11     2768.22     2459.28     19.73 o
  -4   7  11     1631.06     1523.97     14.20 o
  -2   7  11     3694.68     3926.46     23.41 o
   0   7  11       76.72      121.86      5.07 o
   2   7  11    14242.45    14442.66     65.01 o
   4   7  11      666.89      731.12     10.13 o
   6   7  11     1246.77     1172.74     14.51 o
  -7   8  11      745.89      641.02     12.51 o
  -5   8  11        0.99       -5.73      5.73 o
  -3   8  11     6017.03     5744.89     33.33 o
  -1   8  11     1872.62     1587.17     13.28 o
   1   8  11     1663.88     1793.95     13.48 o
   3   8  11      683.05      491.29      8.01 o
   5   8  11     3378.59     3358.02     23.03 o
   7   8  11       16.41       -6.79      6.79 o
  -8   9  11    12311.33    12400.11     75.29 o
  -6   9  11       87.45       67.50      7.44 o
  -4   9  11     5292.86     5362.30     34.51 o
  -2   9  11     1337.81     1253.64     15.22 o
   0   9  11       68.89       65.76      5.18 o
   2   9  11      709.79      617.34      9.14 o
   4   9  11     1102.80     1203.80     12.10 o
   6   9  11       40.25        2.90      6.04 o
   8   9  11     5497.91     5496.11     41.02 o
  -9  10  11     2752.52     2733.66     27.09 o
  -7  10  11    11753.39    11026.68     64.72 o
  -5  10  11        1.32       -6.99      6.99 o
  -3  10  11      412.06      348.85      9.15 o
  -1  10  11     6131.08     6256.23     34.79 o
   1  10  11    17429.96    17324.69     74.29 o
   3  10  11     4359.55     4466.83     26.02 o
   5  10  11       77.61      101.73      5.93 o
   7  10  11       56.21       27.73      7.86 o
   9  10  11     2592.69     2537.32     24.89 o
 -10  11  11      474.87      511.92     12.65 o
  -8  11  11     3007.89     2901.54     28.30 o
  -6  11  11     1832.10     1845.74     20.98 o
  -4  11  11    11529.21    11308.23     63.84 o
  -2  11  11       27.47        3.37      5.89 o
   0  11  11     2524.25     2398.26     16.47 o
   2  11  11     4857.22     4923.73     28.71 o
   4  11  11      284.07      286.79      8.31 o
   6  11  11     1410.86     1341.63     15.23 o
   8  11  11     3036.51     3058.52     27.81 o
  10  11  11       81.17       49.29      9.18 o
 -11  12  11      274.38      245.44     11.93 o
  -9  12  11      466.01      329.65     11.61 o
  -7  12  11     1106.01     1255.56     19.98 o
  -5  12  11      423.61      379.49     11.45 o
  -3  12  11     3688.22     3787.74     26.99 o
  -1  12  11     4400.19     3953.69     23.94 o
   1  12  11     8071.01     8411.63     45.69 o
   3  12  11      822.47      830.63     12.95 o
   5  12  11     4776.11     4839.79     32.81 o
   7  12  11     6088.86     5873.45     39.50 o
   9  12  11     3840.08     3836.64     31.51 o
  11  12  11     1922.59     1855.06     21.76 o
 -12  13  11      454.30      419.21     13.85 o
 -10  13  11      355.60      327.83     13.09 o
  -8  13  11        0.25      -13.28     13.28 o
  -6  13  11     1437.66     1395.20     20.16 o
  -4  13  11      132.27      132.47      8.36 o
  -2  13  11      770.21      684.19     11.42 o
   0  13  11     3894.72     3863.28     26.40 o
   2  13  11     1617.85     1541.51     17.30 o
   4  13  11      182.99      152.57      9.09 o
   6  13  11     1250.06     1344.81     17.34 o
   8  13  11     3637.18     3711.73     31.22 o
  10  13  11      300.27      273.52     12.01 o
  12  13  11     1516.02     1476.33     22.51 o
 -13  14  11     1649.77     1751.84     29.63 o
 -11  14  11       36.82       -8.71     10.75 o
  -9  14  11       29.08       -4.51     11.04 o
  -7  14  11      131.23       80.60     10.83 o
  -5  14  11      278.34      232.33     10.10 o
  -3  14  11      180.54      206.63      8.28 o
  -1  14  11     3406.41     3274.24     25.30 o
   1  14  11      471.81      445.69     10.90 o
   3  14  11       18.90       24.73      9.23 o
   5  14  11       79.65       75.41      9.24 o
   7  14  11     1438.27     1426.68     20.73 o
   9  14  11     1478.78     1495.02     21.10 o
  11  14  11     1357.77     1394.37     22.56 o
  13  14  11      527.18      488.60     17.02 o
 -14  15  11      343.61      389.36     22.56 o
 -12  15  11     2819.54     2988.33     34.00 o
 -10  15  11       40.10       21.36     12.89 o
  -8  15  11        4.82       10.91     11.56 o
  -6  15  11     1065.94     1053.53     19.06 o
  -4  15  11      749.65      682.94     13.47 o
  -2  15  11        0.74       -7.94      7.94 o
   0  15  11      773.96      680.24     12.66 o
   2  15  11      179.45      240.36     10.65 o
   4  15  11        1.12       -8.73      8.73 o
   6  15  11      424.67      421.38     12.65 o
   8  15  11     1310.33     1351.21     21.40 o
  10  15  11        6.68      -10.86     10.86 o
  12  15  11      177.44      208.61     15.14 o
  14  15  11      739.21      820.40     22.75 o
 -15  16  11      194.33      148.80     17.13 o
 -13  16  11      822.62      874.39     23.29 o
 -11  16  11     1208.72     1242.23     23.45 o
  -9  16  11      122.16      104.04     13.57 o
  -7  16  11      997.48     1048.10     23.85 o
  -5  16  11     1801.34     1816.19     21.56 o
  -3  16  11     1195.43     1174.06     18.73 o
  -1  16  11      601.71      579.46     13.98 o
   1  16  11        8.31       -8.56      9.39 o
   3  16  11      520.17      542.52     14.80 o
   5  16  11      104.90      112.19     11.38 o
   7  16  11        4.57      -10.60     10.60 o
   9  16  11      873.78      866.02     19.54 o
  11  16  11     1774.30     1882.64     28.87 o
  13  16  11      952.49      940.17     23.75 o
  15  16  11      121.56      134.54     17.22 o
 -14  17  11       18.51      -11.52     15.17 o
 -12  17  11      926.42     1004.97     28.20 o
 -10  17  11      337.07      339.52     14.03 o
  -8  17  11      315.93      298.74     12.77 o
  -6  17  11     1100.99     1051.79     19.14 o
  -4  17  11      214.30      229.03     12.36 o
  -2  17  11     1388.00     1447.02     21.42 o
   0  17  11     2378.97     2423.68     25.08 o
   2  17  11        0.12      -10.14     10.14 o
   4  17  11     2972.01     3074.68     31.94 o
   6  17  11       29.43       19.26     11.80 o
   8  17  11      135.57      175.48     13.60 o
  10  17  11       33.67       22.77     13.74 o
  12  17  11      435.40      432.19     19.84 o
  14  17  11        0.49      -14.77     14.77 o
 -13  18  11      711.25      741.93     21.69 o
 -11  18  11        6.74       21.01     12.64 o
  -9  18  11      132.91       95.34     12.47 o
  -7  18  11       38.46       24.50     11.46 o
  -5  18  11       56.92       35.91     11.50 o
  -3  18  11       65.93       35.69     11.70 o
  -1  18  11      176.31      198.50     12.44 o
   1  18  11      316.98      241.67     14.16 o
   3  18  11     2448.17     2510.74     31.16 o
   5  18  11     3443.72     3737.94     38.81 o
   7  18  11      569.41      589.80     19.70 o
   9  18  11        1.19      -13.38     13.38 o
  11  18  11       65.93       48.40     15.14 o
  13  18  11      887.87      954.49     26.33 o
 -10  19  11       40.70        6.00     12.75 o
  -8  19  11        5.46      -11.85     11.85 o
  -6  19  11       23.48      -12.28     12.28 o
  -4  19  11        8.84      -11.63     11.79 o
  -2  19  11        0.55      -11.93     11.93 o
   0  19  11      445.25      426.41     14.52 o
   2  19  11       17.27        0.26     13.90 o
   4  19  11     1263.89     1340.55     26.55 o
   6  19  11      487.49      517.51     18.98 o
   8  19  11     1721.36     1792.97     30.50 o
  10  19  11      269.58      304.44     19.46 o
  -9  20  11       18.98       -7.98     13.10 o
  -7  20  11        0.59      -12.56     12.56 o
  -5  20  11      491.23      504.08     17.37 o
  -3  20  11     2568.67     2962.26     33.15 o
  -1  20  11       34.47       16.19     13.24 o
   1  20  11      150.95      170.16     16.39 o
   3  20  11        1.31      -15.41     15.41 o
   5  20  11        9.95       33.55     15.18 o
   7  20  11        0.46       -7.41     16.07 o
   9  20  11      736.95      761.49     25.21 o
  -6  21  11      313.61      284.95     16.32 o
  -4  21  11      585.37      618.65     18.94 o
  -2  21  11     1423.14     1608.74     27.80 o
   0  21  11       39.17       44.04     16.16 o
   2  21  11       17.68      -16.37     16.37 o
   4  21  11      196.10      156.31     18.30 o
   6  21  11     1134.96     1162.57     28.20 o
  -3  22  11      182.53      222.05     16.87 o
  -1  22  11        1.42      -12.48     12.48 o
   1  22  11       12.93        2.52     18.75 o
   3  22  11      174.23      115.03     19.22 o
   0   0  12     9715.14     9569.18     68.07 o
   1   1  12      852.63     1194.42      8.03 o
   0   2  12      574.39      779.67      6.67 o
   2   2  12     8353.50     8792.80     35.84 o
  -1   3  12     1650.74     1965.43     10.91 o
   1   3  12       66.90       66.63      3.32 o
   3   3  12     6743.27     7495.52     35.23 o
  -2   4  12       37.45       34.63      3.91 o
   0   4  12        1.26        7.73      3.03 o
   2   4  12      740.30      769.21      8.29 o
   4   4  12    15388.03    14964.08     70.74 o
  -3   5  12      236.28      314.55      6.71 o
  -1   5  12     2206.40     2528.16     16.60 o
   1   5  12      329.46      405.44      7.19 o
   3   5  12      163.38      208.57      5.42 o
   5   5  12      293.55      340.72      7.20 o
  -4   6  12     2652.82     2678.76     18.95 o
  -2   6  12     7131.86     7585.64     38.66 o
   0   6  12     3985.33     4239.84     23.99 o
   2   6  12     8302.52     8675.76     43.18 o
   4   6  12     6644.08     6598.57     34.43 o
   6   6  12      303.26      328.25      8.02 o
  -5   7  12      653.38      729.61     11.80 o
  -3   7  12      729.67      766.22     10.69 o
  -1   7  12     2907.69     2782.05     18.24 o
   1   7  12     2161.85     2196.63     19.05 o
   3   7  12     1065.97     1072.80     11.40 o
   5   7  12       81.51       90.23      5.49 o
   7   7  12      313.42      373.36      9.30 o
  -6   8  12      720.45      826.04     13.38 o
  -4   8  12      502.91      449.29      8.76 o
  -2   8  12     3776.33     3913.47     24.81 o
   0   8  12      107.52       77.32      5.14 o
   2   8  12     5227.37     5653.17     30.83 o
   4   8  12     1410.42     1463.53     14.43 o
   6   8  12      358.48      301.03      8.73 o
   8   8  12     1726.10     1763.73     23.58 o
  -7   9  12      164.03      119.38      9.35 o
  -5   9  12      817.85      795.62     13.17 o
  -3   9  12     5412.47     5494.70     33.70 o
  -1   9  12      376.62      355.22      7.89 o
   1   9  12     2656.02     2701.65     18.40 o
   3   9  12        1.16       -1.31      4.91 o
   5   9  12      150.53       92.23      6.51 o
   7   9  12     7656.76     7479.29     47.03 o
   9   9  12      117.30       63.12     10.53 o
  -8  10  12     3035.35     3106.68     33.81 o
  -6  10  12     5346.08     5376.19     38.80 o
  -4  10  12       29.97       19.98      7.11 o
  -2  10  12     1093.54     1097.64     12.88 o
   0  10  12     1731.70     1626.42     13.47 o
   2  10  12    14535.89    14132.98     66.97 o
   4  10  12     2815.94     2730.15     19.42 o
   6  10  12      546.49      430.38     10.53 o
   8  10  12     1679.36     1736.51     20.19 o
  10  10  12     1281.07     1237.49     17.30 o
  -9  11  12      167.81      122.49     11.03 o
  -7  11  12     2397.76     2410.74     26.10 o
  -5  11  12     1925.87     1992.05     23.12 o
  -3  11  12      502.38      453.72     10.69 o
  -1  11  12     8241.59     7977.74     44.86 o
   1  11  12     3701.53     4131.37     26.07 o
   3  11  12      562.14      534.22     10.07 o
   5  11  12       59.12       33.33      6.72 o
   7  11  12     1064.03      879.22     16.39 o
   9  11  12     1182.23     1109.57     24.55 o
  11  11  12      151.11      154.35     10.26 o
 -10  12  12        0.23       -8.13      8.13 o
  -8  12  12      882.99      894.84     18.65 o
  -6  12  12     9624.73     9594.39     64.70 o
  -4  12  12       20.66        9.52      8.61 o
  -2  12  12        0.54       -7.11      7.11 o
   0  12  12     4014.46     4148.01     24.68 o
   2  12  12     2765.15     2816.24     22.57 o
   4  12  12      223.98      201.33      8.62 o
   6  12  12     1111.89     1124.56     16.69 o
   8  12  12     2423.22     2429.13     24.22 o
  10  12  12     1440.95     1476.72     19.17 o
  12  12  12       10.92       -9.60      9.60 o
 -11  13  12     1276.94     1306.76     22.37 o
  -9  13  12      310.19      341.60     13.36 o
  -7  13  12      153.84      146.75     12.67 o
  -5  13  12      103.92       82.75      7.96 o
  -3  13  12      222.86      246.79      9.34 o
  -1  13  12      946.58     1050.43     13.44 o
   1  13  12      271.24      244.03      9.41 o
   3  13  12     3111.20     2930.85     26.78 o
   5  13  12      279.91      238.28     10.55 o
   7  13  12      205.58      219.71     10.54 o
   9  13  12     2029.83     1953.09     24.55 o
  11  13  12       97.71       71.23     12.33 o
  13  13  12        0.52      -11.21     11.21 o
 -12  14  12      123.31      126.10     12.78 o
 -10  14  12        8.07       -3.27     11.28 o
  -8  14  12       40.34       23.51     10.88 o
  -6  14  12      390.17      332.45     13.13 o
  -4  14  12        4.38       -2.83      8.37 o
  -2  14  12     2256.95     2178.61     20.30 o
   0  14  12     1029.77     1028.07     15.13 o
   2  14  12      174.59      188.95      9.92 o
   4  14  12        1.58       -8.40      8.40 o
   6  14  12      817.23      749.75     16.08 o
   8  14  12     4702.81     4735.39     39.63 o
  10  14  12        2.42      -10.07     10.07 o
  12  14  12      507.19      440.25     15.98 o
  14  14  12      727.25      770.68     21.98 o
 -13  15  12       30.84       48.51     13.85 o
 -11  15  12     1607.91     1674.31     25.67 o
  -9  15  12        7.07       -2.29     12.16 o
  -7  15  12      745.97      745.76     18.43 o
  -5  15  12      207.64      182.71     11.12 o
  -3  15  12        1.96       -8.04      8.04 o
  -1  15  12        0.76       -7.75      7.75 o
   1  15  12     1885.59     1970.54     21.87 o
   3  15  12      428.30      382.12     12.82 o
   5  15  12        1.85       -9.39      9.39 o
   7  15  12     3362.40     3483.78     35.68 o
   9  15  12       29.20       29.23     11.19 o
  11  15  12        3.96      -11.34     11.34 o
  13  15  12        4.35        7.53     14.00 o
  15  15  12      384.50      390.57     18.91 o
 -14  16  12       20.82       12.14     15.12 o
 -12  16  12     1124.27     1159.48     23.52 o
 -10  16  12     1384.59     1426.22     24.09 o
  -8  16  12     3013.73     3034.17     36.87 o
  -6  16  12        6.22       -8.69      8.69 o
  -4  16  12     1610.80     1555.76     24.09 o
  -2  16  12     3632.71     3715.67     32.05 o
   0  16  12     1748.27     1812.44     20.48 o
   2  16  12       70.65       47.57     10.91 o
   4  16  12       95.93       57.03     11.72 o
   6  16  12      134.42      102.63     12.85 o
   8  16  12       60.37       40.54     11.70 o
  10  16  12       17.58        1.52     12.56 o
  12  16  12      628.50      656.65     19.81 o
  14  16  12     1258.98     1267.62     28.91 o
 -13  17  12      333.00      313.36     17.15 o
 -11  17  12      453.73      522.23     19.06 o
  -9  17  12       91.36       54.17     11.11 o
  -7  17  12       78.02       61.60     10.87 o
  -5  17  12     1042.53     1091.55     19.96 o
  -3  17  12      273.69      281.30     12.94 o
  -1  17  12      330.09      306.72     12.05 o
   1  17  12      125.41      110.34     12.18 o
   3  17  12       65.02       35.90     11.94 o
   5  17  12      412.64      429.26     16.28 o
   7  17  12      842.30      846.47     22.90 o
   9  17  12      796.96      830.90     23.46 o
  11  17  12      911.53      946.18     24.57 o
  13  17  12      304.59      268.77     18.92 o
 -12  18  12       41.36       42.11     13.05 o
 -10  18  12       30.45        6.18     16.64 o
  -8  18  12      906.36      917.83     19.28 o
  -6  18  12      355.93      361.38     14.61 o
  -4  18  12      838.66      865.72     20.85 o
  -2  18  12      324.83      298.43     13.18 o
   0  18  12       64.18       36.46     10.68 o
   2  18  12     1979.98     2085.64     29.61 o
   4  18  12     2756.61     2937.76     35.08 o
   6  18  12      655.58      677.29     20.23 o
   8  18  12       69.20       63.91     14.42 o
  10  18  12        6.86        0.58     14.30 o
  12  18  12       27.21       47.99     16.28 o
 -11  19  12      458.65      502.06     17.64 o
  -9  19  12        3.56      -10.67     12.01 o
  -7  19  12      107.69       62.57     12.99 o
  -5  19  12      318.07      271.30     15.13 o
  -3  19  12      192.09      230.02     14.08 o
  -1  19  12     1241.57     1330.41     26.92 o
   1  19  12      959.84      956.64     24.01 o
   3  19  12       95.57      133.37     15.81 o
   5  19  12        0.01      -14.56     14.56 o
   7  19  12      628.05      627.98     20.81 o
   9  19  12      205.40      192.73     17.78 o
  11  19  12      182.32      136.08     17.38 o
  -8  20  12      255.83      233.87     15.18 o
  -6  20  12      787.04      859.65     21.07 o
  -4  20  12     1107.35     1161.23     24.04 o
  -2  20  12      384.38      437.05     16.15 o
   0  20  12        7.95       -8.05     15.74 o
   2  20  12      281.35      264.98     18.30 o
   4  20  12      291.13      312.32     20.52 o
   6  20  12       65.94       37.46     16.74 o
   8  20  12      333.14      336.47     19.89 o
  -5  21  12      299.34      276.46     16.59 o
  -3  21  12      136.42      125.07     15.21 o
  -1  21  12      672.58      659.52     19.44 o
   1  21  12        5.62      -10.51     19.92 o
   3  21  12       62.89       22.11     18.02 o
   5  21  12      212.47      181.99     19.78 o
   0  22  12      479.53      509.11     22.89 o
   0   1  13      590.86      547.87      6.04 o
  -1   2  13       11.31       24.78      3.16 o
   1   2  13     1731.96     1815.97     10.89 o
  -2   3  13       83.16       30.64      4.27 o
   0   3  13     1154.34      848.92      7.58 o
   2   3  13    26598.60    27200.70    102.14 o
  -3   4  13     2397.74     2287.51     15.03 o
  -1   4  13    11209.62    11061.48     46.69 o
   1   4  13     4708.30     4553.65     21.91 o
   3   4  13     9624.33     9072.01     42.05 o
  -4   5  13      112.20      110.16      5.68 o
  -2   5  13       18.23       -1.96      4.04 o
   0   5  13     5445.38     5612.96     26.25 o
   2   5  13     9907.23     9651.33     42.78 o
   4   5  13     1234.79     1404.12     12.08 o
  -5   6  13     1571.70     1523.46     14.88 o
  -3   6  13     1463.33     1051.31     12.57 o
  -1   6  13      392.59      359.44      6.48 o
   1   6  13    12752.60    12348.09     55.96 o
   3   6  13     1094.51      963.86     10.46 o
   5   6  13     4181.82     4030.14     25.99 o
  -6   7  13     3463.85     3360.75     24.06 o
  -4   7  13     1358.09     1460.50     15.91 o
  -2   7  13      479.75      409.98      7.62 o
   0   7  13     1665.53     1697.68     12.84 o
   2   7  13      883.63      740.48     11.19 o
   4   7  13     1505.94     1734.18     14.62 o
   6   7  13     3446.15     3361.39     23.82 o
  -7   8  13      414.64      339.68      9.96 o
  -5   8  13       56.01       15.72      6.70 o
  -3   8  13     1223.97     1191.31     14.06 o
  -1   8  13     4598.76     4573.93     26.70 o
   1   8  13      511.48      489.66      8.56 o
   3   8  13       10.89       -4.76      4.76 o
   5   8  13     1351.69     1346.11     13.74 o
   7   8  13     8834.88     8580.20     49.41 o
  -8   9  13      386.65      314.94     11.66 o
  -6   9  13      193.71      115.82      8.81 o
  -4   9  13       71.10       70.20      7.19 o
  -2   9  13     3636.14     3552.97     23.65 o
   0   9  13     1051.65      928.51     10.91 o
   2   9  13      155.91      123.67      6.99 o
   4   9  13      294.31      225.70      7.99 o
   6   9  13      216.79      157.20      8.08 o
   8   9  13     4329.25     4436.76     34.50 o
  -9  10  13        8.12      -10.17     10.17 o
  -7  10  13      615.85      566.54     13.33 o
  -5  10  13     9646.38     9118.47     54.99 o
  -3  10  13     1965.29     1784.65     17.72 o
  -1  10  13     1710.72     1652.43     16.12 o
   1  10  13     3112.61     3123.86     21.77 o
   3  10  13       70.10       18.15      5.84 o
   5  10  13     1894.16     1867.59     17.96 o
   7  10  13     1073.40     1095.16     17.27 o
   9  10  13     4807.00     4486.92     36.98 o
 -10  11  13      476.77      497.13     15.80 o
  -8  11  13      621.46      646.58     17.20 o
  -6  11  13       40.85       20.85      9.63 o
  -4  11  13     2665.13     2707.17     24.84 o
  -2  11  13     3608.29     3894.15     27.05 o
   0  11  13     2500.20     2399.58     24.04 o
   2  11  13     2420.24     2502.00     22.03 o
   4  11  13      837.97      873.48     13.15 o
   6  11  13       53.62       35.38      6.99 o
   8  11  13      741.28      600.18     14.35 o
  10  11  13       35.55       24.38      8.96 o
 -11  12  13     2144.01     2188.56     24.37 o
  -9  12  13      360.24      398.68     14.90 o
  -7  12  13      261.22      215.58     12.25 o
  -5  12  13     1043.68     1026.86     18.40 o
  -3  12  13       60.51       55.02      8.14 o
  -1  12  13        2.19        7.65      6.26 o
   1  12  13      112.29      102.58      7.26 o
   3  12  13     2697.70     2698.62     24.43 o
   5  12  13     5973.79     5946.76     39.41 o
   7  12  13       64.05       41.65      8.63 o
   9  12  13       27.49        0.31      9.46 o
  11  12  13      738.76      722.92     16.08 o
 -12  13  13     2186.20     2146.24     29.37 o
 -10  13  13      766.26      771.02     17.76 o
  -8  13  13        2.31      -11.44     11.44 o
  -6  13  13      242.63      219.50     13.31 o
  -4  13  13      573.36      522.77     11.84 o
  -2  13  13     1697.28     1620.69     18.43 o
   0  13  13     3879.80     3758.88     28.08 o
   2  13  13      178.64      200.83      9.95 o
   4  13  13       78.02      105.83      8.81 o
   6  13  13       16.86       14.95      8.93 o
   8  13  13       15.41      -10.28     10.28 o
  10  13  13     1523.29     1430.83     19.91 o
  12  13  13     1002.92     1015.37     18.12 o
 -13  14  13      150.83      158.64     15.67 o
 -11  14  13      456.94      429.11     16.60 o
  -9  14  13       39.92       23.68     10.90 o
  -7  14  13     1663.74     1586.84     26.68 o
  -5  14  13     2684.22     2640.33     24.76 o
  -3  14  13      239.76      211.64     10.41 o
  -1  14  13       72.89       17.45      7.78 o
   1  14  13       82.69       68.34      9.46 o
   3  14  13     5598.69     5348.71     42.24 o
   5  14  13      460.56      382.50     12.35 o
   7  14  13        0.03      -10.15     10.15 o
   9  14  13      144.14      171.88     11.88 o
  11  14  13       43.04       19.53     10.99 o
  13  14  13      826.02      818.18     19.82 o
 -14  15  13      518.03      539.79     21.21 o
 -12  15  13      372.99      355.41     15.47 o
 -10  15  13      422.25      419.27     17.76 o
  -8  15  13      770.87      731.85     19.09 o
  -6  15  13     2463.23     2529.23     27.13 o
  -4  15  13     1434.33     1453.29     20.20 o
  -2  15  13      369.27      350.97     11.31 o
   0  15  13       53.63       25.59      9.79 o
   2  15  13       51.99       42.87     10.94 o
   4  15  13       33.15       -1.23     10.35 o
   6  15  13      764.42      830.54     19.81 o
   8  15  13      562.52      594.57     16.05 o
  10  15  13       82.71       65.54     12.30 o
  12  15  13       26.05        3.58     12.98 o
  14  15  13      102.38       67.60     15.99 o
 -13  16  13        3.64      -13.75     13.75 o
 -11  16  13      360.54      410.40     25.64 o
  -9  16  13      474.59      493.70     16.87 o
  -7  16  13     1340.76     1335.48     22.53 o
  -5  16  13      879.59      837.99     16.22 o
  -3  16  13       10.90       -7.13      9.01 o
  -1  16  13      415.89      347.04     11.64 o
   1  16  13      276.36      270.36     12.94 o
   3  16  13      250.91      213.20     14.11 o
   5  16  13      460.84      437.17     16.18 o
   7  16  13        0.79       -9.79     11.90 o
   9  16  13      947.37      920.61     20.54 o
  11  16  13        0.87      -12.49     12.49 o
  13  16  13      205.56      159.55     16.04 o
 -12  17  13     1355.12     1430.94     26.38 o
 -10  17  13      316.58      334.09     13.47 o
  -8  17  13        2.14      -11.54     11.54 o
  -6  17  13     3737.99     3879.92     48.73 o
  -4  17  13      107.44      119.62     11.62 o
  -2  17  13      102.82       93.22     10.62 o
   0  17  13      306.37      284.76     14.47 o
   2  17  13        0.85      -12.10     12.10 o
   4  17  13      526.96      460.24     17.17 o
   6  17  13        5.38       -2.98     14.02 o
   8  17  13     1391.68     1528.58     27.12 o
  10  17  13     1218.38     1267.49     25.29 o
  12  17  13      354.82      362.35     18.88 o
 -11  18  13      364.03      414.96     15.37 o
  -9  18  13        1.89      -11.20     11.20 o
  -7  18  13       49.22       18.47     12.55 o
  -5  18  13       80.44       45.72     12.13 o
  -3  18  13     2605.67     2570.21     28.62 o
  -1  18  13     1493.10     1416.72     21.54 o
   1  18  13      126.13      118.11     14.90 o
   3  18  13        1.83      -13.24     13.24 o
   5  18  13        2.59       -5.67     14.45 o
   7  18  13     1624.91     1674.31     30.01 o
   9  18  13       47.25       20.70     15.30 o
  11  18  13        1.45      -15.06     15.06 o
 -10  19  13      111.87      114.86     14.93 o
  -8  19  13       12.22      -12.11     12.11 o
  -6  19  13      131.51      117.21     13.53 o
  -4  19  13      640.56      661.55     18.57 o
  -2  19  13      551.82      630.20     17.07 o
   0  19  13      466.51      452.22     19.14 o
   2  19  13       54.83       56.71     15.87 o
   4  19  13        4.18       46.34     17.37 o
   6  19  13        0.11      -15.50     16.40 o
   8  19  13       16.55       -3.63     15.66 o
  10  19  13       17.12      -16.66     16.66 o
  -7  20  13       28.53        4.53     13.22 o
  -5  20  13      123.93       81.00     15.53 o
  -3  20  13      845.50      923.92     20.66 o
  -1  20  13       93.30       64.21     18.22 o
   1  20  13      920.25     1019.40     26.32 o
   3  20  13       13.28      -18.18     18.18 o
   5  20  13      715.20      660.50     25.86 o
   7  20  13      177.86      192.33     19.93 o
  -4  21  13      357.47      384.88     17.35 o
  -2  21  13       40.63        7.25     12.38 o
   0  21  13      552.99      573.63     23.49 o
   2  21  13      238.23      296.68     23.49 o
   4  21  13       84.97       63.37     20.93 o
   1   1  14    10948.84     9803.28     38.24 o
   0   2  14      149.31      151.71      4.17 o
   2   2  14     4675.02     4307.38     20.46 o
  -1   3  14     5134.10     5282.23     23.87 o
   1   3  14      294.95      258.29      4.74 o
   3   3  14     9602.09     9432.17     41.43 o
  -2   4  14      556.91      689.30      8.24 o
   0   4  14     3928.03     3494.99     17.67 o
   2   4  14      399.06      433.92     10.17 o
   4   4  14      138.61      120.88      5.35 o
  -3   5  14    16279.83    15454.00     69.27 o
  -1   5  14     1250.45     1076.24      9.56 o
   1   5  14       94.31      126.21      4.94 o
   3   5  14     1856.23     1834.03     13.68 o
   5   5  14     8255.85     7853.06     40.40 o
  -4   6  14       13.01        7.89      5.92 o
  -2   6  14       24.70       -2.84      4.58 o
   0   6  14      867.67      928.93      9.16 o
   2   6  14     7671.06     8139.89     40.26 o
   4   6  14     1981.84     2103.51     15.99 o
   6   6  14      193.98       85.06      7.03 o
  -5   7  14      211.54      201.50      8.25 o
  -3   7  14     6678.98     6476.98     36.92 o
  -1   7  14     3159.68     2633.21     17.65 o
   1   7  14     6144.69     5806.30     30.73 o
   3   7  14     1327.14     1227.94     12.11 o
   5   7  14      853.31      618.45      9.78 o
   7   7  14       31.98       -2.15      8.42 o
  -6   8  14      126.20      116.26      8.82 o
  -4   8  14      122.31       99.31      7.24 o
  -2   8  14        6.29       -4.98      4.98 o
   0   8  14     3399.87     3286.07     21.63 o
   2   8  14     2969.24     3082.47     21.64 o
   4   8  14       36.54       -1.32      5.85 o
   6   8  14      549.48      460.47     12.05 o
   8   8  14      146.19      174.71      9.40 o
  -7   9  14     1798.05     1635.53     20.33 o
  -5   9  14       50.07        4.11      8.31 o
  -3   9  14      390.24      401.38      9.82 o
  -1   9  14        0.08       -5.75      5.75 o
   1   9  14     1470.71     1390.89     14.78 o
   3   9  14    11187.44    10875.95     57.66 o
   5   9  14      958.96      850.33     14.69 o
   7   9  14      678.24      608.64     11.78 o
   9   9  14        9.92       18.27     10.01 o
  -8  10  14      593.44      589.32     14.87 o
  -6  10  14      518.93      507.98     12.91 o
  -4  10  14        2.22       -7.56      7.56 o
  -2  10  14        0.31       -6.24      6.24 o
   0  10  14      148.84      192.33      7.05 o
   2  10  14      217.77      168.40      8.34 o
   4  10  14      148.76      132.93      7.14 o
   6  10  14     1288.68     1092.24     16.06 o
   8  10  14     1163.55     1131.83     21.02 o
  10  10  14     2247.70     2168.22     27.70 o
  -9  11  14     1608.53     1688.19     24.61 o
  -7  11  14     2278.24     2242.27     25.98 o
  -5  11  14      381.06      349.32     12.00 o
  -3  11  14      967.98      901.50     14.99 o
  -1  11  14     3383.90     3079.91     24.39 o
   1  11  14     3305.17     3303.13     24.72 o
   3  11  14      153.05      107.33      8.63 o
   5  11  14        9.09       -7.08      7.08 o
   7  11  14     1267.01     1437.51     19.31 o
   9  11  14      156.20      166.04     10.05 o
  11  11  14       49.42       27.36      9.59 o
 -10  12  14     2525.24     2454.07     30.43 o
  -8  12  14      269.29      252.00     13.37 o
  -6  12  14      309.85      264.35     12.33 o
  -4  12  14      599.66      551.11     13.84 o
  -2  12  14     2310.98     2630.24     24.11 o
   0  12  14     1296.94     1338.63     20.17 o
   2  12  14      214.05      113.24      9.48 o
   4  12  14       62.92       33.45      8.17 o
   6  12  14      384.96      287.39     10.41 o
   8  12  14      587.40      516.56     14.48 o
  10  12  14      148.41      171.61     11.15 o
  12  12  14      896.64      927.95     18.30 o
 -11  13  14       58.72       24.05     11.51 o
  -9  13  14        2.67      -12.50     12.50 o
  -7  13  14     1468.67     1394.63     23.88 o
  -5  13  14     1898.94     1939.30     24.44 o
  -3  13  14     2167.33     2240.39     22.88 o
  -1  13  14     5975.81     5969.40     38.59 o
   1  13  14       54.28       60.04      8.64 o
   3  13  14      214.63      213.48     10.89 o
   5  13  14     1633.47     1584.08     25.33 o
   7  13  14     3268.90     3142.20     29.13 o
   9  13  14     1400.38     1440.01     21.19 o
  11  13  14      107.25       83.65     10.32 o
  13  13  14      284.46      322.57     14.46 o
 -12  14  14        9.76        2.67     12.77 o
 -10  14  14       85.03       89.81     12.59 o
  -8  14  14      153.74      122.32     14.23 o
  -6  14  14      353.24      338.76     13.16 o
  -4  14  14      558.02      588.68     13.63 o
  -2  14  14      469.18      440.67     11.35 o
   0  14  14       16.65       -5.33      8.98 o
   2  14  14      191.09      218.91     12.15 o
   4  14  14      858.68      866.05     18.62 o
   6  14  14      232.25      184.30     11.54 o
   8  14  14      816.08      785.59     18.06 o
  10  14  14      269.38      264.48     12.86 o
  12  14  14      445.61      477.79     14.69 o
  14  14  14       52.45       69.65     14.88 o
 -13  15  14      139.29      122.71     14.93 o
 -11  15  14       93.72      115.66     14.71 o
  -9  15  14      286.09      295.68     15.54 o
  -7  15  14      175.13      160.04     11.26 o
  -5  15  14      236.23      226.97     11.48 o
  -3  15  14     2254.39     2201.86     23.12 o
  -1  15  14     1282.31     1263.55     17.51 o
   1  15  14     1532.35     1522.53     23.72 o
   3  15  14      578.11      521.53     16.16 o
   5  15  14      230.13      217.09     13.05 o
   7  15  14       23.93       23.63     11.70 o
   9  15  14     1503.60     1614.08     30.50 o
  11  15  14        3.90      -13.11     13.11 o
  13  15  14     1696.85     1797.65     30.94 o
  15  15  14      648.54      652.34     20.76 o
 -14  16  14       61.69       52.37     15.20 o
 -12  16  14       82.14      125.12     14.26 o
 -10  16  14      328.10      326.99     16.81 o
  -8  16  14      965.71      968.54     22.51 o
  -6  16  14     1370.10     1331.90     22.81 o
  -4  16  14      542.02      514.28     13.45 o
  -2  16  14        9.01       -2.75      9.21 o
   0  16  14       31.67        9.28     11.29 o
   2  16  14     1049.75      947.36     22.26 o
   4  16  14       44.69       23.90     13.24 o
   6  16  14      268.66      278.95     15.63 o
   8  16  14      932.15     1033.04     22.66 o
  10  16  14       20.76       14.95     12.91 o
  12  16  14      213.64      230.31     16.50 o
  14  16  14      205.79      211.32     18.18 o
 -11  17  14     3006.06     3238.33     41.77 o
  -9  17  14      202.17      194.18     13.92 o
  -7  17  14      230.49      205.49     13.87 o
  -5  17  14       50.90       22.81     10.96 o
  -3  17  14      100.54      101.60     11.17 o
  -1  17  14     1042.21     1027.84     20.41 o
   1  17  14      192.74      165.77     14.53 o
   3  17  14      426.95      415.85     21.37 o
   5  17  14      782.70      841.87     22.72 o
   7  17  14     1183.40     1242.68     29.56 o
   9  17  14      164.77      140.14     16.26 o
  11  17  14        1.07      -14.03     14.03 o
 -10  18  14        3.27        4.26     11.47 o
  -8  18  14       27.81       14.12     11.21 o
  -6  18  14      490.48      459.30     15.44 o
  -4  18  14      195.96      195.86     13.03 o
  -2  18  14     1498.41     1544.64     22.01 o
   0  18  14       63.19       42.87     14.27 o
   2  18  14       10.92      -14.81     14.81 o
   4  18  14      517.60      574.23     20.34 o
   6  18  14       22.96       -1.74     15.74 o
   8  18  14      205.85      166.92     16.96 o
  10  18  14        0.22      -15.45     15.45 o
  -9  19  14      162.91      124.46     13.28 o
  -7  19  14       46.67        8.21     12.47 o
  -5  19  14     1082.46     1148.81     28.12 o
  -3  19  14     1863.35     2043.97     26.66 o
  -1  19  14        9.38      -14.37     14.37 o
   1  19  14       10.61      -15.75     15.75 o
   3  19  14     1249.50     1305.37     30.65 o
   5  19  14     2607.57     2649.07     48.66 o
   7  19  14       17.53       -8.81     16.26 o
   9  19  14       27.81       22.28     16.01 o
  -6  20  14      218.56      204.09     15.02 o
  -4  20  14       51.03       36.44     13.86 o
  -2  20  14      122.81       80.56     13.58 o
   0  20  14      838.88      801.45     25.11 o
   2  20  14      799.74      797.18     25.74 o
   4  20  14      135.64       91.53     21.82 o
   6  20  14       93.56       92.98     19.71 o
  -3  21  14       69.28       55.42     13.45 o
  -1  21  14       31.30        6.10     17.68 o
   1  21  14        0.10      -18.96     18.96 o
   3  21  14      104.93       62.37     20.51 o
   0   1  15      369.27      402.31      5.78 o
  -1   2  15      957.84     1076.48      8.82 o
   1   2  15        1.15       -3.65      3.65 o
  -2   3  15      773.50      956.85      9.35 o
   0   3  15     1572.23     1550.76     10.84 o
   2   3  15       40.13       33.66      4.24 o
  -3   4  15      201.27      283.49      6.20 o
  -1   4  15     1037.99     1187.19      9.83 o
   1   4  15     6374.59     6296.15     29.36 o
   3   4  15     6337.35     6730.76     32.23 o
  -4   5  15     1613.16     1634.98     13.96 o
  -2   5  15        6.81        6.42      4.84 o
   0   5  15      151.81      163.37      4.92 o
   2   5  15     2582.38     2312.50     17.75 o
   4   5  15    10255.22    10390.84     50.05 o
  -5   6  15       30.41       11.45      6.56 o
  -3   6  15     6937.35     6945.03     37.29 o
  -1   6  15      204.26      186.02      5.35 o
   1   6  15      282.84      304.15      7.17 o
   3   6  15        0.63        2.26      4.75 o
   5   6  15     3208.46     2977.45     20.75 o
  -6   7  15     2372.34     2191.68     20.44 o
  -4   7  15     5092.60     4849.32     29.82 o
  -2   7  15     1049.62      915.74     11.21 o
   0   7  15       24.88        1.59      5.09 o
   2   7  15      315.73      253.91      7.10 o
   4   7  15      588.53      475.23      8.95 o
   6   7  15      872.57     1033.05     12.73 o
  -7   8  15     2959.40     3013.81     24.84 o
  -5   8  15     1253.29     1101.03     15.47 o
  -3   8  15       50.20       74.24      6.45 o
  -1   8  15     1660.74     1526.35     14.83 o
   1   8  15     6937.84     7462.01     39.83 o
   3   8  15     2887.26     2695.68     19.79 o
   5   8  15      117.63      120.80      9.10 o
   7   8  15      617.20      453.55     11.65 o
  -8   9  15      330.67      308.73     11.62 o
  -6   9  15       57.09       21.36      8.44 o
  -4   9  15       33.23        4.87      7.65 o
  -2   9  15      141.36      136.21      7.33 o
   0   9  15      496.61      403.85      8.81 o
   2   9  15     4072.00     3737.94     30.40 o
   4   9  15     6933.38     7042.45     39.75 o
   6   9  15       45.19       32.42      7.57 o
   8   9  15      482.57      544.19     14.36 o
  -9  10  15      273.53      243.80     12.99 o
  -7  10  15     1094.40     1089.57     19.74 o
  -5  10  15       69.71       52.44      8.95 o
  -3  10  15      158.66      233.68      9.78 o
  -1  10  15     1520.56     1424.01     16.09 o
   1  10  15       18.58       -7.92      7.92 o
   3  10  15     1021.80      987.96     16.51 o
   5  10  15       93.99       39.79      6.72 o
   7  10  15     1478.80     1481.13     19.02 o
   9  10  15       70.14       41.11      9.61 o
 -10  11  15      498.88      522.80     15.84 o
  -8  11  15     3040.29     3079.74     35.70 o
  -6  11  15     1512.78     1533.98     22.23 o
  -4  11  15     6154.71     6073.60     48.89 o
  -2  11  15     1021.04     1030.82     15.60 o
   0  11  15     4455.26     4363.44     30.95 o
   2  11  15     3698.17     3347.71     29.34 o
   4  11  15       35.49       46.12      7.59 o
   6  11  15      915.28      873.52     14.68 o
   8  11  15       62.30       67.70      9.37 o
  10  11  15      717.55      722.49     15.81 o
 -11  12  15      160.43      167.26     12.00 o
  -9  12  15     1388.38     1245.88     24.05 o
  -7  12  15      283.03      278.55     14.28 o
  -5  12  15        0.23      -11.03     11.03 o
  -3  12  15     1424.84     1307.61     18.15 o
  -1  12  15       29.89       25.16      7.37 o
   1  12  15     1171.19     1190.90     20.45 o
   3  12  15     1810.02     1852.84     22.50 o
   5  12  15       36.80       23.99      8.78 o
   7  12  15     4321.70     4414.79     33.72 o
   9  12  15     1014.71      974.61     17.78 o
  11  12  15     1127.00     1085.32     19.01 o
 -12  13  15      473.65      447.92     17.32 o
 -10  13  15        0.86      -13.32     13.32 o
  -8  13  15      496.47      461.61     17.54 o
  -6  13  15     1321.49     1414.52     23.12 o
  -4  13  15     1411.88     1413.47     18.89 o
  -2  13  15     5066.69     5102.65     37.36 o
   0  13  15       97.59       65.62      9.22 o
   2  13  15     2243.13     2114.60     25.06 o
   4  13  15      227.05      232.42     12.29 o
   6  13  15     2973.71     2914.84     34.99 o
   8  13  15      963.11      865.70     16.90 o
  10  13  15        0.90       -9.52      9.52 o
  12  13  15      157.69      173.07     12.49 o
 -13  14  15      394.88      348.62     16.91 o
 -11  14  15     3013.42     3098.19     35.82 o
  -9  14  15     1126.33     1156.22     26.32 o
  -7  14  15     1479.28     1598.31     27.00 o
  -5  14  15       10.53        5.63      8.57 o
  -3  14  15     1411.92     1468.16     20.66 o
  -1  14  15     1326.86     1397.93     18.32 o
   1  14  15      139.23      138.05     12.09 o
   3  14  15     1529.75     1607.70     25.39 o
   5  14  15       26.85      -11.18     11.18 o
   7  14  15     1486.28     1616.97     24.43 o
   9  14  15      910.91      977.29     19.66 o
  11  14  15      771.20      743.83     17.15 o
  13  14  15     1109.09     1249.01     24.05 o
 -14  15  15      668.16      747.47     25.66 o
 -12  15  15      372.46      422.09     19.20 o
 -10  15  15     1168.19     1288.01     29.65 o
  -8  15  15     1258.43     1314.70     27.74 o
  -6  15  15      556.32      558.86     14.81 o
  -4  15  15      685.62      648.55     15.45 o
  -2  15  15      314.10      317.82     11.80 o
   0  15  15     2234.15     2306.58     27.38 o
   2  15  15     1819.08     1796.08     27.79 o
   4  15  15       33.18       26.24     12.56 o
   6  15  15      240.01      277.28     15.11 o
   8  15  15       31.15       36.54     12.35 o
  10  15  15      858.48      882.98     24.17 o
  12  15  15      634.13      649.73     17.65 o
  14  15  15       42.70      -15.07     15.07 o
 -13  16  15      119.07      164.03     15.40 o
 -11  16  15        2.29       -2.51     14.03 o
  -9  16  15        3.56       16.63     11.13 o
  -7  16  15     1295.65     1317.42     22.15 o
  -5  16  15     1531.76     1595.35     23.96 o
  -3  16  15      226.39      218.42     10.80 o
  -1  16  15     1286.11     1312.32     22.55 o
   1  16  15       83.41       78.43     14.02 o
   3  16  15      380.24      331.45     16.15 o
   5  16  15     3416.44     3494.08     39.02 o
   7  16  15       71.96       51.52     14.78 o
   9  16  15     1423.25     1590.64     28.10 o
  11  16  15        0.69      -12.78     12.78 o
  13  16  15     1974.69     2188.88     40.42 o
 -12  17  15      175.11      159.87     14.50 o
 -10  17  15     1256.55     1359.95     24.71 o
  -8  17  15      150.77      104.40     12.75 o
  -6  17  15      729.63      706.89     20.47 o
  -4  17  15      167.09      159.79     11.92 o
  -2  17  15       35.28       17.18      9.91 o
   0  17  15       17.29      -13.60     13.60 o
   2  17  15       11.53       -3.69     14.29 o
   4  17  15      443.08      437.73     20.00 o
   6  17  15      541.06      557.90     21.34 o
   8  17  15      210.37      167.35     17.86 o
  10  17  15      267.56      282.10     20.06 o
  12  17  15       43.00       15.90     15.07 o
  -9  18  15      305.21      333.97     13.85 o
  -7  18  15        3.92      -11.56     12.28 o
  -5  18  15      430.43      430.73     15.87 o
  -3  18  15      304.78      331.21     13.95 o
  -1  18  15      215.27      177.63     15.67 o
   1  18  15       14.10      -14.96     14.96 o
   3  18  15       65.95       23.22     15.53 o
   5  18  15        0.54      -17.36     17.36 o
   7  18  15       13.18        0.96     16.56 o
   9  18  15      130.47      134.65     18.44 o
  -8  19  15      143.47      140.68     13.63 o
  -6  19  15      399.92      437.62     17.97 o
  -4  19  15      646.47      690.02     18.06 o
  -2  19  15      331.32      331.44     17.14 o
   0  19  15      584.41      576.64     21.95 o
   2  19  15      326.24      275.23     19.85 o
   4  19  15      634.67      577.57     24.64 o
   6  19  15      980.89      985.45     30.15 o
   8  19  15        8.70      -16.98     16.98 o
  -5  20  15        9.03       22.06     13.48 o
  -3  20  15       70.22       40.10     12.27 o
  -1  20  15       34.26       -0.70     17.91 o
   1  20  15       68.72       77.15     18.40 o
   3  20  15      350.93      354.11     21.87 o
   5  20  15      793.16      894.98     28.62 o
   0   0  16     2156.22     2478.90     27.06 o
   1   1  16       17.15       -1.41      3.89 o
   0   2  16      487.12      528.13      7.18 o
   2   2  16     2811.53     2618.04     15.46 o
  -1   3  16     6786.94     6460.43     28.85 o
   1   3  16    12920.53    12599.60     51.17 o
   3   3  16     1167.62     1043.22     10.55 o
  -2   4  16      137.73       58.47      4.86 o
   0   4  16      115.92      175.99      5.44 o
   2   4  16     4563.91     4606.26     24.77 o
   4   4  16     5238.84     5179.16     26.78 o
  -3   5  16       90.82       63.26      6.05 o
  -1   5  16     8835.46     8065.24     35.60 o
   1   5  16    12895.18    12530.46     55.88 o
   3   5  16     3120.13     3334.67     19.68 o
   5   5  16        8.66        1.83      5.83 o
  -4   6  16        0.12       -5.51      5.51 o
  -2   6  16     4847.52     4854.33     27.43 o
   0   6  16       64.02       22.52      5.33 o
   2   6  16     8761.17     9231.90     46.22 o
   4   6  16      283.59      304.34      7.90 o
   6   6  16       56.17       63.50      6.42 o
  -5   7  16        0.15       -7.03      7.03 o
  -3   7  16     5490.86     4681.73     27.92 o
  -1   7  16     1540.66     1529.52     13.24 o
   1   7  16     1371.22     1187.93     13.83 o
   3   7  16      162.88      184.79      6.78 o
   5   7  16     7668.94     6889.75     40.03 o
   7   7  16     2300.02     2150.31     21.25 o
  -6   8  16       17.41       -8.26      8.26 o
  -4   8  16     1085.78     1064.27     15.22 o
  -2   8  16       68.98       42.47      6.82 o
   0   8  16     5020.13     4809.71     29.06 o
   2   8  16       29.59       -6.88      6.88 o
   4   8  16     2180.15     1952.70     17.20 o
   6   8  16      274.00      272.55      8.77 o
   8   8  16     4728.58     4420.98     35.87 o
  -7   9  16      892.68      923.06     17.74 o
  -5   9  16      295.86      244.26     10.40 o
  -3   9  16     3817.98     3628.75     24.47 o
  -1   9  16     6160.47     6212.39     37.06 o
   1   9  16      270.85      189.03      8.99 o
   3   9  16      477.29      528.18     11.36 o
   5   9  16     3710.56     3565.73     27.14 o
   7   9  16     2050.86     1997.94     20.25 o
   9   9  16     1808.91     1914.71     24.87 o
  -8  10  16     1283.67     1207.63     21.24 o
  -6  10  16      215.92      186.89     10.82 o
  -4  10  16      346.97      337.41     11.06 o
  -2  10  16     5521.17     5520.30     36.08 o
   0  10  16     2980.67     2890.40     24.65 o
   2  10  16        4.31       -8.65      8.65 o
   4  10  16        7.75       -3.67      7.43 o
   6  10  16       15.34       -8.16      8.16 o
   8  10  16        7.21       -8.12      8.12 o
  10  10  16     1011.88      891.27     19.60 o
  -9  11  16       32.01       28.03     12.16 o
  -7  11  16        6.12      -10.48     10.48 o
  -5  11  16       73.14       58.06     10.62 o
  -3  11  16     6814.89     6866.59     42.94 o
  -1  11  16      839.96      756.07     12.86 o
   1  11  16      893.18      805.13     16.56 o
   3  11  16       94.04       82.52      9.69 o
   5  11  16      101.73       72.02      8.44 o
   7  11  16      173.98      161.28     10.46 o
   9  11  16       91.95       73.83      9.80 o
  11  11  16     1267.70     1318.91     21.51 o
 -10  12  16      472.74      503.55     17.26 o
  -8  12  16       17.24      -12.50     12.50 o
  -6  12  16        8.57       -7.88     11.07 o
  -4  12  16     1814.02     1780.55     23.04 o
  -2  12  16     1316.42     1280.17     18.34 o
   0  12  16     3413.97     3659.71     30.82 o
   2  12  16       39.08        5.69      9.79 o
   4  12  16      449.02      382.27     13.51 o
   6  12  16        1.31       -8.92      8.92 o
   8  12  16      103.37       72.17      9.19 o
  10  12  16        1.13      -10.04     10.04 o
  12  12  16        2.10      -10.41     10.41 o
 -11  13  16     1827.79     1789.61     29.90 o
  -9  13  16       36.67       42.99     14.10 o
  -7  13  16      186.74      168.35     13.74 o
  -5  13  16       86.18       65.70     11.12 o
  -3  13  16      235.75      247.42     11.69 o
  -1  13  16      653.91      654.45     14.85 o
   1  13  16      703.44      782.24     17.50 o
   3  13  16     3431.02     3560.98     34.68 o
   5  13  16      661.67      691.94     17.00 o
   7  13  16      291.40      249.10     12.64 o
   9  13  16      210.12      238.10     11.43 o
  11  13  16     1333.64     1309.19     25.19 o
  13  13  16     1101.17     1134.49     21.90 o
 -12  14  16      177.37      178.75     14.63 o
 -10  14  16      665.10      629.35     21.26 o
  -8  14  16      737.10      692.68     20.79 o
  -6  14  16       60.72       70.51     13.49 o
  -4  14  16      537.79      509.65     13.63 o
  -2  14  16      250.24      270.91      9.91 o
   0  14  16       23.17       -2.56     11.10 o
   2  14  16     1743.53     1758.76     27.13 o
   4  14  16     1310.12     1205.60     28.08 o
   6  14  16      339.17      353.43     14.93 o
   8  14  16      116.76       76.24     12.64 o
  10  14  16      231.57      213.72     13.40 o
  12  14  16      150.22      113.62     12.28 o
  14  14  16     1323.89     1431.10     26.45 o
 -13  15  16      106.15       81.43     15.62 o
 -11  15  16      357.52      422.84     21.53 o
  -9  15  16       24.44        5.60     15.54 o
  -7  15  16      868.02      854.60     25.18 o
  -5  15  16     2350.93     2445.09     30.31 o
  -3  15  16      445.72      469.04     12.61 o
  -1  15  16       90.63       47.53     14.13 o
   1  15  16      161.32      131.72     13.66 o
   3  15  16      666.08      678.17     19.12 o
   5  15  16     1791.44     1963.86     30.48 o
   7  15  16      366.14      326.95     17.58 o
   9  15  16      815.03      842.26     21.07 o
  11  15  16      294.33      295.12     14.67 o
  13  15  16      273.69      318.28     17.58 o
 -12  16  16     1535.68     1600.41     43.39 o
 -10  16  16       50.76       59.34     13.94 o
  -8  16  16      285.48      296.80     15.11 o
  -6  16  16        4.43       21.04     11.50 o
  -4  16  16       43.78       19.75      9.45 o
  -2  16  16        3.43       -9.66      9.66 o
   0  16  16       28.27       -5.39     14.05 o
   2  16  16      169.78      178.81     15.02 o
   4  16  16      282.13      287.16     16.88 o
   6  16  16      522.62      516.70     19.93 o
   8  16  16        0.03       -0.79     14.75 o
  10  16  16        3.73       -9.88     13.35 o
  12  16  16      141.79      165.18     15.33 o
 -11  17  16      394.45      362.05     17.63 o
  -9  17  16      112.87      100.58     12.94 o
  -7  17  16      330.96      315.64     16.39 o
  -5  17  16     3484.76     3696.32     33.63 o
  -3  17  16      350.65      386.21     14.24 o
  -1  17  16      963.24     1021.72     27.72 o
   1  17  16      237.27      262.63     17.92 o
   3  17  16       13.50       12.56     15.26 o
   5  17  16       45.16        2.14     15.58 o
   7  17  16      410.36      440.02     21.75 o
   9  17  16     2166.36     2264.45     36.30 o
  11  17  16      352.43      401.25     21.03 o
  -8  18  16       80.94       73.76     11.25 o
  -6  18  16       13.87       -4.39     11.51 o
  -4  18  16       34.69       20.83     11.52 o
  -2  18  16      145.20      215.12     17.40 o
   0  18  16      166.38      124.82     16.49 o
   2  18  16       65.81       29.00     16.27 o
   4  18  16     1372.96     1413.08     31.18 o
   6  18  16      385.74      379.02     21.84 o
   8  18  16        0.27      -17.67     17.67 o
  -7  19  16      114.88       87.80     13.19 o
  -5  19  16       59.70       23.58     12.87 o
  -3  19  16        5.38      -12.37     12.37 o
  -1  19  16     1113.76     1102.87     27.84 o
   1  19  16     2088.09     2278.12     37.62 o
   3  19  16       39.41       -6.69     17.04 o
   5  19  16       12.02       10.94     18.08 o
   7  19  16     1550.00     1681.99     35.29 o
  -4  20  16       55.15       47.43     13.11 o
  -2  20  16       22.19       -4.45     17.13 o
   0  20  16      518.86      569.13     22.94 o
   2  20  16        1.02      -11.06     17.64 o
   4  20  16       80.37       72.46     20.35 o
   0   1  17      223.00      177.68      5.18 o
  -1   2  17      254.12      203.27      5.65 o
   1   2  17     1195.95     1072.15      9.80 o
  -2   3  17    12816.79    12258.46     53.34 o
   0   3  17        9.20       -4.57      4.57 o
   2   3  17      150.15      130.86      5.55 o
  -3   4  17     1434.32     1385.35     12.52 o
  -1   4  17       49.90       70.84      5.35 o
   1   4  17      832.42      779.06     10.26 o
   3   4  17     1212.44     1375.70     12.57 o
  -4   5  17     2311.24     2232.56     16.65 o
  -2   5  17      706.50      750.92      9.96 o
   0   5  17        2.47       -4.96      4.96 o
   2   5  17        0.62       -5.79      5.79 o
   4   5  17     6466.12     6467.14     33.38 o
  -5   6  17       38.24       12.32      6.37 o
  -3   6  17      468.63      615.24     10.30 o
  -1   6  17      363.92      385.42      7.49 o
   1   6  17     1774.13     2016.28     16.48 o
   3   6  17      687.54      753.81     11.13 o
   5   6  17     1177.97     1204.91     14.45 o
  -6   7  17      956.07      808.03     13.46 o
  -4   7  17     3810.86     3654.62     25.04 o
  -2   7  17     5589.91     5520.88     31.19 o
   0   7  17      119.07       97.98      7.21 o
   2   7  17     1244.47     1357.79     15.62 o
   4   7  17      576.81      448.68      9.90 o
   6   7  17      282.45      180.92      7.95 o
  -7   8  17      591.33      509.03     13.23 o
  -5   8  17        7.81       -8.20      8.20 o
  -3   8  17      135.34      161.81      7.80 o
  -1   8  17     5068.35     4681.21     27.85 o
   1   8  17     1703.90     1572.51     17.74 o
   3   8  17     3549.99     3617.76     25.81 o
   5   8  17       60.01       17.25      6.88 o
   7   8  17     1170.82     1102.05     16.32 o
  -8   9  17      157.32      161.50     13.02 o
  -6   9  17      471.44      448.92     12.61 o
  -4   9  17     1223.37     1132.82     16.10 o
  -2   9  17      733.23      604.40     11.72 o
   0   9  17     5006.07     5164.65     34.75 o
   2   9  17     1652.18     1650.95     19.87 o
   4   9  17     1944.28     1967.26     19.74 o
   6   9  17        0.29       -7.95      7.95 o
   8   9  17       27.85       12.66      8.46 o
  -9  10  17     3429.32     3262.20     34.88 o
  -7  10  17     2215.83     2309.36     27.27 o
  -5  10  17      419.48      381.87     12.60 o
  -3  10  17     1826.76     1767.59     19.47 o
  -1  10  17     2432.85     2595.77     22.03 o
   1  10  17     3124.68     3164.07     30.71 o
   3  10  17     2777.55     2544.30     25.20 o
   5  10  17      166.69      153.65      8.96 o
   7  10  17      335.32      322.10     10.93 o
   9  10  17        2.03       -5.23      8.97 o
 -10  11  17      376.95      396.81     16.99 o
  -8  11  17     6905.81     7009.28     70.99 o
  -6  11  17     4182.99     4119.04     37.19 o
  -4  11  17      211.22      180.38     11.69 o
  -2  11  17     2337.02     2393.70     23.35 o
   0  11  17      603.78      565.53     13.55 o
   2  11  17     1612.14     1497.40     22.38 o
   4  11  17      507.30      433.32     12.44 o
   6  11  17       61.60       19.48      8.47 o
   8  11  17      414.23      401.39     14.37 o
  10  11  17      846.85      854.26     17.92 o
 -11  12  17      752.27      703.89     20.67 o
  -9  12  17      334.78      345.14     15.90 o
  -7  12  17     1574.65     1664.66     29.72 o
  -5  12  17     1284.73     1327.71     22.27 o
  -3  12  17     1516.52     1600.90     21.62 o
  -1  12  17      625.51      639.71     15.08 o
   1  12  17     1085.08     1063.66     18.62 o
   3  12  17      455.47      401.88     13.44 o
   5  12  17      294.20      272.29     12.32 o
   7  12  17      787.06      816.04     16.11 o
   9  12  17     1143.25     1199.78     24.27 o
  11  12  17        4.06      -12.13     12.13 o
 -12  13  17       91.01       39.62     12.13 o
 -10  13  17        0.50       13.04     14.40 o
  -8  13  17        3.16      -12.93     12.93 o
  -6  13  17     1647.80     1770.81     25.67 o
  -4  13  17        2.14       -9.09      9.58 o
  -2  13  17      363.80      332.21     13.70 o
   0  13  17     2047.54     1997.75     24.75 o
   2  13  17      288.80      261.34     12.90 o
   4  13  17      393.92      427.08     14.90 o
   6  13  17     1201.02     1174.36     20.97 o
   8  13  17     2256.76     2323.30     33.19 o
  10  13  17       44.96       22.53     12.07 o
  12  13  17        2.52      -11.84     11.84 o
 -13  14  17        4.56        0.19     14.53 o
 -11  14  17      268.66      276.51     18.52 o
  -9  14  17      195.00      160.22     17.00 o
  -7  14  17     1137.87     1202.78     25.07 o
  -5  14  17      376.33      327.82     13.47 o
  -3  14  17      339.70      396.80     13.04 o
  -1  14  17     2007.96     2088.05     25.29 o
   1  14  17       31.57       21.62     11.77 o
   3  14  17       81.03       65.30     13.15 o
   5  14  17      290.44      292.48     15.52 o
   7  14  17      902.84      921.07     21.28 o
   9  14  17      433.59      400.69     16.39 o
  11  14  17       12.69      -11.79     11.79 o
  13  14  17      503.98      546.41     17.40 o
 -12  15  17      661.43      703.87     25.53 o
 -10  15  17     1078.14     1253.29     28.72 o
  -8  15  17      688.03      692.58     21.87 o
  -6  15  17        2.72      -10.25     10.25 o
  -4  15  17     1260.25     1353.05     21.40 o
  -2  15  17     5101.49     5426.30     45.73 o
   0  15  17     1898.17     1950.88     29.94 o
   2  15  17      110.36       84.56     13.72 o
   4  15  17      488.02      470.94     20.98 o
   6  15  17        1.38      -13.89     13.89 o
   8  15  17      176.37      148.67     14.94 o
  10  15  17      304.38      326.74     15.83 o
  12  15  17      737.09      783.41     20.98 o
 -11  16  17     1471.19     1702.43     37.85 o
  -9  16  17      183.80      124.36     18.35 o
  -7  16  17      129.75      116.82     14.98 o
  -5  16  17        7.36        3.97     11.60 o
  -3  16  17     1988.71     2092.58     24.03 o
  -1  16  17      334.03      329.38     16.81 o
   1  16  17      256.27      161.84     15.97 o
   3  16  17       12.65      -13.24     13.24 o
   5  16  17       40.33       20.84     14.48 o
   7  16  17      561.13      555.52     20.86 o
   9  16  17       16.07      -14.46     14.46 o
  11  16  17      139.26      127.23     15.74 o
 -10  17  17       35.58       71.58     20.73 o
  -8  17  17      938.93      967.01     21.92 o
  -6  17  17        6.44      -13.40     13.97 o
  -4  17  17        0.70      -10.80     10.80 o
  -2  17  17       17.02        0.45     13.98 o
   0  17  17        4.11      -13.97     13.97 o
   2  17  17      529.29      460.86     21.12 o
   4  17  17      741.60      731.69     23.10 o
   6  17  17        1.48      -16.82     16.82 o
   8  17  17       23.01       17.58     16.98 o
  10  17  17       75.97       49.47     15.84 o
  -7  18  17      207.66      242.47     16.73 o
  -5  18  17      217.17      244.43     13.60 o
  -3  18  17        1.83        2.01     13.88 o
  -1  18  17      161.23      131.55     16.68 o
   1  18  17       10.47       -4.52     16.87 o
   3  18  17     1512.35     1496.45     35.74 o
   5  18  17     1073.50     1157.12     31.17 o
   7  18  17       28.43       42.32     18.51 o
  -6  19  17      190.71      177.49     14.46 o
  -4  19  17      472.85      478.12     18.75 o
  -2  19  17      837.06      849.43     26.04 o
   0  19  17       82.37       99.43     17.39 o
   2  19  17      221.20      219.80     19.66 o
   4  19  17      607.33      605.06     25.44 o
   6  19  17      936.11      958.71     28.46 o
   1   1  18    13061.24    12445.39     49.02 o
   0   2  18      431.47      374.63      6.70 o
   2   2  18       62.89       31.21      5.30 o
  -1   3  18     1848.82     1781.75     13.13 o
   1   3  18        1.87       -5.20      5.20 o
   3   3  18      375.96      237.62      6.90 o
  -2   4  18     3483.91     3539.27     21.48 o
   0   4  18     1482.86     1389.97     12.03 o
   2   4  18      509.07      452.64      8.99 o
   4   4  18     1415.74     1347.88     16.06 o
  -3   5  18     3563.43     3083.54     20.49 o
  -1   5  18     4895.59     4975.03     26.83 o
   1   5  18       82.66       85.93      6.34 o
   3   5  18     3039.69     3044.32     21.11 o
   5   5  18     2004.51     2014.37     16.09 o
  -4   6  18     2159.95     2025.86     17.90 o
  -2   6  18       64.26       82.44      5.89 o
   0   6  18     2067.29     2003.94     17.49 o
   2   6  18     1564.27     1415.51     15.57 o
   4   6  18     2672.54     2479.71     18.33 o
   6   6  18      307.33      298.24      8.99 o
  -5   7  18       72.76       73.64      7.57 o
  -3   7  18     1175.07     1001.42     13.75 o
  -1   7  18       70.55       15.46      6.69 o
   1   7  18     3603.33     3426.86     27.44 o
   3   7  18     1024.88      901.60     15.66 o
   5   7  18       15.38       16.80      6.03 o
   7   7  18     1916.83     1711.19     18.73 o
  -6   8  18        4.12       -7.05      7.05 o
  -4   8  18     2455.77     2308.50     19.81 o
  -2   8  18      596.11      491.16      9.86 o
   0   8  18     3461.18     3397.35     26.02 o
   2   8  18      294.56      253.69     10.68 o
   4   8  18     1983.45     1995.04     20.32 o
   6   8  18     4824.86     4708.33     35.15 o
   8   8  18      727.18      702.72     15.20 o
  -7   9  18      121.37      110.89     11.64 o
  -5   9  18       82.32       80.14      8.66 o
  -3   9  18     1248.06     1190.58     16.29 o
  -1   9  18     2868.02     2819.46     23.75 o
   1   9  18     5095.63     5042.03     37.91 o
   3   9  18     1232.23     1268.38     18.77 o
   5   9  18       16.75        3.56      7.94 o
   7   9  18      265.69      218.37     10.80 o
   9   9  18      654.26      594.81     15.40 o
  -8  10  18       79.54       79.00     12.87 o
  -6  10  18      382.74      343.90     13.83 o
  -4  10  18     2169.75     2121.86     20.17 o
  -2  10  18     1270.19     1265.33     17.42 o
   0  10  18      528.97      544.30     12.76 o
   2  10  18       64.67       15.86      9.43 o
   4  10  18      417.83      391.34     12.28 o
   6  10  18      276.04      227.89      9.94 o
   8  10  18     2668.79     2593.51     26.62 o
  10  10  18        6.22       -6.94     13.22 o
  -9  11  18      275.54      346.43     16.57 o
  -7  11  18      525.57      508.02     17.30 o
  -5  11  18     1416.31     1375.68     22.44 o
  -3  11  18     1723.78     1696.96     20.89 o
  -1  11  18     1332.69     1363.87     18.91 o
   1  11  18      147.98      146.37     11.06 o
   3  11  18      294.67      296.43     12.19 o
   5  11  18     1509.01     1326.55     19.82 o
   7  11  18      595.39      539.52     13.25 o
   9  11  18     1303.35     1271.99     21.33 o
  11  11  18       81.94       41.98     14.66 o
 -10  12  18      384.29      419.93     20.05 o
  -8  12  18      228.67      231.27     15.68 o
  -6  12  18       40.07       21.04     12.36 o
  -4  12  18       88.48      100.88     10.09 o
  -2  12  18       27.78       19.80      7.95 o
   0  12  18     2008.71     1990.52     24.23 o
   2  12  18      312.02      290.79     12.41 o
   4  12  18     3375.66     3444.25     31.57 o
   6  12  18       81.48       54.13     10.95 o
   8  12  18       15.26       -9.74      9.74 o
  10  12  18     1727.22     1751.93     25.50 o
  12  12  18      934.48      867.71     19.08 o
 -11  13  18     1065.19     1136.93     27.66 o
  -9  13  18       11.72       33.92     15.68 o
  -7  13  18      371.72      381.96     16.71 o
  -5  13  18      558.75      561.48     18.49 o
  -3  13  18      411.67      433.80     13.87 o
  -1  13  18      255.58      291.04     15.11 o
   1  13  18        4.28      -10.80     10.80 o
   3  13  18      154.27      151.67     12.13 o
   5  13  18       35.00       49.34     11.81 o
   7  13  18     1628.09     1756.62     25.42 o
   9  13  18     1140.92     1129.20     20.53 o
  11  13  18       41.06       12.16     12.51 o
  13  13  18       31.51       -2.81     13.00 o
 -12  14  18      756.65      738.18     29.22 o
 -10  14  18      427.17      472.81     21.55 o
  -8  14  18        1.43       -9.31     15.45 o
  -6  14  18      119.81       95.88     14.32 o
  -4  14  18        7.79       -9.92      9.92 o
  -2  14  18      289.21      274.49     12.90 o
   0  14  18        1.01       -9.41     12.12 o
   2  14  18     1290.46     1370.66     30.29 o
   4  14  18     1121.08     1152.00     23.85 o
   6  14  18       21.95       24.64     12.64 o
   8  14  18       15.86       -2.26     13.35 o
  10  14  18       74.98       44.70     13.58 o
  12  14  18      589.62      547.26     17.34 o
 -11  15  18      305.47      282.20     21.40 o
  -9  15  18       94.71       58.26     17.11 o
  -7  15  18       54.78       26.09     16.04 o
  -5  15  18       17.58      -10.63     10.63 o
  -3  15  18      399.42      390.91     12.32 o
  -1  15  18     1269.87     1385.21     25.19 o
   1  15  18      370.00      395.78     16.89 o
   3  15  18       54.32       39.34     13.81 o
   5  15  18     1696.55     1776.69     29.97 o
   7  15  18      310.45      334.54     16.61 o
   9  15  18       15.44      -12.23     13.80 o
  11  15  18      306.74      292.97     16.46 o
 -10  16  18       13.59       42.92     18.94 o
  -8  16  18       26.15       16.29     17.72 o
  -6  16  18      573.26      620.21     18.19 o
  -4  16  18     1095.88     1196.73     19.92 o
  -2  16  18      106.21      141.24     14.26 o
   0  16  18        6.82       -3.13     14.42 o
   2  16  18      737.50      706.81     21.06 o
   4  16  18        0.12      -14.20     14.20 o
   6  16  18      180.13      161.85     17.51 o
   8  16  18     1325.76     1441.15     32.46 o
  10  16  18     1161.36     1180.12     26.61 o
  -9  17  18      604.10      705.74     26.11 o
  -7  17  18       16.02      -13.33     13.33 o
  -5  17  18       15.75      -10.45     10.45 o
  -3  17  18       36.90       50.67     13.73 o
  -1  17  18      194.86      223.13     16.96 o
   1  17  18       63.66       55.65     16.60 o
   3  17  18      995.80     1005.96     26.63 o
   5  17  18      535.65      626.06     24.89 o
   7  17  18       47.40       49.09     17.52 o
   9  17  18        0.46      -16.44     16.44 o
  -6  18  18      379.86      362.41     14.82 o
  -4  18  18       40.77        8.99     12.47 o
  -2  18  18       46.46       46.44     16.62 o
   0  18  18      398.75      437.81     20.28 o
   2  18  18      479.28      567.49     23.33 o
   4  18  18        0.00      -16.67     16.67 o
   6  18  18      103.59      100.39     19.50 o
  -3  19  18      122.69      108.29     17.37 o
  -1  19  18       19.09      -10.66     17.07 o
   1  19  18       31.92       56.00     17.81 o
   3  19  18      320.28      381.49     21.98 o
   0   1  19      681.18      684.68      9.94 o
  -1   2  19     8415.88     8112.57     38.10 o
   1   2  19     2869.27     2898.60     18.32 o
  -2   3  19     3590.67     3473.52     21.58 o
   0   3  19      406.89      367.97      7.76 o
   2   3  19      881.41      785.57     11.76 o
  -3   4  19        4.27       -6.32      6.32 o
  -1   4  19        3.84       -5.91      5.91 o
   1   4  19      745.20      677.13     10.75 o
   3   4  19     3128.04     3085.85     21.91 o
  -4   5  19      305.96      239.27      7.81 o
  -2   5  19       41.18       23.75      6.26 o
   0   5  19      310.70      262.76      8.36 o
   2   5  19     2460.93     2412.65     19.93 o
   4   5  19        7.38       -6.48      6.48 o
  -5   6  19        2.94       -6.28      6.28 o
  -3   6  19     3432.28     3134.84     23.24 o
  -1   6  19     2967.58     2980.53     22.91 o
   1   6  19     1470.75     1586.07     17.83 o
   3   6  19      148.89       96.99      7.59 o
   5   6  19      212.89      261.20      8.55 o
  -6   7  19      297.31      307.11     10.11 o
  -4   7  19      624.99      511.68     11.37 o
  -2   7  19        4.82       -6.61      6.61 o
   0   7  19       71.44       93.87      8.90 o
   2   7  19     3246.07     3282.70     27.17 o
   4   7  19       14.23       12.52      7.67 o
   6   7  19     2128.48     2251.14     22.92 o
  -7   8  19      265.78      263.59     10.37 o
  -5   8  19       57.11       26.12      8.02 o
  -3   8  19        1.96       -7.00      7.00 o
  -1   8  19       29.60       21.56      7.95 o
   1   8  19      829.11      763.61     15.63 o
   3   8  19      761.59      754.90     15.25 o
   5   8  19      450.65      457.69     11.65 o
   7   8  19      377.09      491.62     13.75 o
  -8   9  19      308.22      305.59     15.86 o
  -6   9  19      794.18      703.57     13.86 o
  -4   9  19      265.78      261.99      9.54 o
  -2   9  19     1858.01     1867.36     18.27 o
   0   9  19      703.04      651.67     14.28 o
   2   9  19      196.57      205.76     10.97 o
   4   9  19        1.37       -9.00      9.00 o
   6   9  19     3333.93     3326.34     28.10 o
   8   9  19     2169.39     2111.40     28.17 o
  -9  10  19      285.42      298.69     16.55 o
  -7  10  19      591.35      472.30     17.59 o
  -5  10  19       79.47       49.69      8.17 o
  -3  10  19     5050.65     5138.57     36.61 o
  -1  10  19     5899.50     5930.77     40.90 o
   1  10  19       41.28       23.47      9.73 o
   3  10  19       78.39       50.99     10.08 o
   5  10  19      124.92       73.87     10.07 o
   7  10  19      617.58      571.88     14.13 o
   9  10  19     1191.11     1201.06     19.87 o
 -10  11  19     1309.41     1440.66     28.47 o
  -8  11  19        5.21       15.56     13.49 o
  -6  11  19      364.29      298.50     14.81 o
  -4  11  19     1046.07     1061.08     17.87 o
  -2  11  19      765.99      787.52     16.97 o
   0  11  19       25.90        3.02      9.98 o
   2  11  19        1.87       -9.83      9.83 o
   4  11  19      271.53      263.42     12.18 o
   6  11  19       94.95       42.46     10.08 o
   8  11  19       97.35       97.30     11.71 o
  10  11  19      349.49      385.64     14.60 o
 -11  12  19     1289.06     1454.07     28.77 o
  -9  12  19     1430.65     1545.16     29.27 o
  -7  12  19      405.02      366.01     17.67 o
  -5  12  19      133.75      125.33     12.51 o
  -3  12  19      170.70      191.37     10.67 o
  -1  12  19      756.43      770.61     17.48 o
   1  12  19      211.32      158.09     12.07 o
   3  12  19     1287.29     1344.37     21.16 o
   5  12  19      452.40      482.90     14.80 o
   7  12  19       16.82       -2.45     11.33 o
   9  12  19       48.90       25.78     11.93 o
  11  12  19      945.13      981.68     31.03 o
 -12  13  19      237.54      215.68     19.21 o
 -10  13  19     1536.29     1718.11     32.25 o
  -8  13  19      154.53      178.79     16.52 o
  -6  13  19     1452.81     1577.47     26.95 o
  -4  13  19      257.03      236.76     12.18 o
  -2  13  19     3022.83     3089.39     32.10 o
   0  13  19      183.41      172.78     12.53 o
   2  13  19      871.98      811.18     18.25 o
   4  13  19     3293.76     3321.08     33.40 o
   6  13  19      280.12      214.29     13.67 o
   8  13  19        2.87      -11.91     11.91 o
  10  13  19       75.30       68.43     13.66 o
  12  13  19      107.42      118.60     13.73 o
 -11  14  19       96.17      106.36     18.17 o
  -9  14  19      457.11      426.56     20.55 o
  -7  14  19      132.82      158.27     16.57 o
  -5  14  19      263.22      215.13     13.59 o
  -3  14  19      381.25      351.18     17.85 o
  -1  14  19      950.46      897.88     23.92 o
   1  14  19      585.37      576.69     17.30 o
   3  14  19      230.53      247.00     15.19 o
   5  14  19     1997.66     2069.30     28.45 o
   7  14  19       81.60       76.03     13.97 o
   9  14  19        0.32      -13.30     13.30 o
  11  14  19      262.55      226.57     15.10 o
 -10  15  19       10.24       24.62     17.64 o
  -8  15  19     1625.41     1785.34     31.84 o
  -6  15  19     1237.49     1270.70     25.75 o
  -4  15  19       86.55       40.33     11.26 o
  -2  15  19       21.58      -12.14     12.14 o
   0  15  19      364.32      348.62     17.15 o
   2  15  19     1560.48     1612.13     28.59 o
   4  15  19       11.70       25.84     14.01 o
   6  15  19      194.82      195.75     16.38 o
   8  15  19      768.06      780.62     28.93 o
  10  15  19      565.67      608.21     20.17 o
  -9  16  19       33.95       13.81     17.67 o
  -7  16  19     1029.56     1084.87     27.41 o
  -5  16  19       89.65       74.25     12.32 o
  -3  16  19      184.74      168.24     13.77 o
  -1  16  19      250.70      242.92     16.87 o
   1  16  19      178.24      164.37     19.62 o
   3  16  19       50.11       50.57     15.45 o
   5  16  19      369.08      331.52     17.82 o
   7  16  19      109.61       83.17     16.17 o
   9  16  19      422.42      447.43     20.27 o
  -8  17  19      288.65      340.48     21.97 o
  -6  17  19      848.62      865.08     21.85 o
  -4  17  19      127.79      137.01     12.40 o
  -2  17  19     1547.18     1605.90     29.21 o
   0  17  19       12.56      -13.12     16.91 o
   2  17  19      195.51      165.12     18.90 o
   4  17  19       66.65        4.29     16.77 o
   6  17  19        0.88      -15.65     15.65 o
   8  17  19      214.37      174.50     18.54 o
  -5  18  19        2.32        2.80     11.87 o
  -3  18  19     1485.68     1623.08     31.09 o
  -1  18  19       79.94       46.82     16.42 o
   1  18  19      117.22       76.26     17.27 o
   3  18  19      127.08      142.10     19.52 o
   5  18  19       58.74       27.32     18.84 o
   0   0  20    22123.21    21901.72    177.82 o
   1   1  20     2058.35     1991.85     15.49 o
   0   2  20     6208.00     6235.21     30.85 o
   2   2  20       26.25       10.41      5.80 o
  -1   3  20       15.02       -5.78      5.78 o
   1   3  20     1393.31     1355.02     15.04 o
   3   3  20      161.28      102.09      7.11 o
  -2   4  20     5099.66     4983.72     28.58 o
   0   4  20      730.08      622.05     11.20 o
   2   4  20       66.93       36.56      7.26 o
   4   4  20      981.21     1090.43     14.17 o
  -3   5  20      543.98      528.91     10.27 o
  -1   5  20      688.57      634.49     10.87 o
   1   5  20     1505.72     1628.79     23.69 o
   3   5  20      440.88      380.43      9.61 o
   5   5  20      982.08     1040.46     14.41 o
  -4   6  20     2484.29     2427.87     20.74 o
  -2   6  20     4790.18     4767.85     28.88 o
   0   6  20      840.21      854.62     13.56 o
   2   6  20      328.43      330.70     10.24 o
   4   6  20      306.75      338.10      9.63 o
   6   6  20       22.78       16.11      7.48 o
  -5   7  20       58.32       12.03      7.15 o
  -3   7  20      246.58      237.24      8.33 o
  -1   7  20      837.14      881.90     17.14 o
   1   7  20        0.75       -7.30      8.86 o
   3   7  20       44.94       34.80      9.07 o
   5   7  20      414.80      364.38     10.56 o
   7   7  20      220.01      222.31     10.83 o
  -6   8  20       13.94        1.58      8.28 o
  -4   8  20      592.39      572.26     11.67 o
  -2   8  20        0.13       -1.60      7.07 o
   0   8  20     2615.54     2633.13     25.55 o
   2   8  20     9600.08     9863.89     63.15 o
   4   8  20     2256.30     2340.75     24.79 o
   6   8  20      126.10      110.74      9.39 o
   8   8  20        6.69       -9.27      9.27 o
  -7   9  20      186.10      132.90     10.23 o
  -5   9  20      127.31      110.68      8.80 o
  -3   9  20     1640.77     1642.11     27.43 o
  -1   9  20      320.13      400.82     11.64 o
   1   9  20       45.81       35.24      9.92 o
   3   9  20      179.68      165.72     11.07 o
   5   9  20        1.13       -9.46      9.46 o
   7   9  20       28.66        8.22      8.72 o
   9   9  20      611.90      601.19     15.77 o
  -8  10  20     1975.95     2089.29     40.97 o
  -6  10  20       21.33        8.84      8.60 o
  -4  10  20        6.92       -8.96      8.96 o
  -2  10  20      258.98      227.09     10.64 o
   0  10  20     1068.28     1030.97     18.44 o
   2  10  20       46.32        1.11     10.08 o
   4  10  20      247.61      264.78     15.97 o
   6  10  20       99.58       74.11     10.37 o
   8  10  20        8.55        0.95     11.11 o
  10  10  20      460.48      404.84     18.22 o
  -9  11  20        0.85        1.86     14.15 o
  -7  11  20       81.93       84.53     14.77 o
  -5  11  20        5.64       -9.61      9.61 o
  -3  11  20        0.04       11.17      9.06 o
  -1  11  20        2.98       -7.98     10.28 o
   1  11  20     1725.25     1636.27     22.72 o
   3  11  20        0.48      -10.51     10.51 o
   5  11  20        1.55      -10.15     10.15 o
   7  11  20      737.73      705.71     16.74 o
   9  11  20      323.48      374.84     14.73 o
  11  11  20       49.19       37.87     11.87 o
 -10  12  20     2090.84     2233.54     33.87 o
  -8  12  20     2580.29     2684.99     35.20 o
  -6  12  20      982.29     1042.31     22.00 o
  -4  12  20     1303.84     1374.11     21.06 o
  -2  12  20     1136.77     1141.52     20.61 o
   0  12  20      368.58      297.59     13.24 o
   2  12  20      324.40      319.79     13.98 o
   4  12  20       34.76       22.54     11.25 o
   6  12  20      206.88      136.33     12.63 o
   8  12  20     1801.99     1822.62     25.99 o
  10  12  20     2484.74     2622.63     37.70 o
  12  12  20       21.42        2.27     13.77 o
 -11  13  20       68.48       93.31     17.62 o
  -9  13  20      712.25      754.02     23.46 o
  -7  13  20      378.05      453.38     18.45 o
  -5  13  20     2508.31     2638.81     33.10 o
  -3  13  20       63.67       63.87     13.50 o
  -1  13  20       60.82       54.03     12.58 o
   1  13  20       97.37       47.85     12.00 o
   3  13  20        6.14       -1.99     11.68 o
   5  13  20      280.41      288.29     14.64 o
   7  13  20      107.52       43.10     15.54 o
   9  13  20      145.66      168.63     14.21 o
  11  13  20        6.19        7.23     13.79 o
 -10  14  20        1.20        6.04     16.92 o
  -8  14  20       65.09       58.22     16.32 o
  -6  14  20       10.22      -13.14     13.14 o
  -4  14  20       57.57       10.33     11.19 o
  -2  14  20     1426.27     1381.93     27.00 o
   0  14  20      910.87      955.83     21.22 o
   2  14  20      290.75      297.29     15.89 o
   4  14  20       61.93       72.34     14.02 o
   6  14  20      613.70      639.83     19.24 o
   8  14  20      767.00      810.43     21.17 o
  10  14  20      296.82      343.58     17.46 o
  -9  15  20       31.82       34.85     16.70 o
  -7  15  20       16.43      -15.46     15.46 o
  -5  15  20      103.45       66.71     11.34 o
  -3  15  20      277.60      293.39     14.32 o
  -1  15  20        0.70      -12.81     12.81 o
   1  15  20       17.35        7.34     14.09 o
   3  15  20        3.31        2.91     13.92 o
   5  15  20       32.30       21.87     14.39 o
   7  15  20       29.23        4.54     15.23 o
   9  15  20       37.07        3.75     15.00 o
  -8  16  20      130.68      122.78     18.09 o
  -6  16  20      532.01      604.45     17.67 o
  -4  16  20     1625.86     1778.67     35.12 o
  -2  16  20      660.73      638.66     21.70 o
   0  16  20       35.84        8.95     15.11 o
   2  16  20       65.33       67.26     15.14 o
   4  16  20      304.10      299.62     20.19 o
   6  16  20      102.02       80.44     16.34 o
   8  16  20        0.54      -15.17     15.17 o
  -5  17  20      175.35      164.84     11.83 o
  -3  17  20      593.51      561.88     24.04 o
  -1  17  20        0.18      -15.43     15.43 o
   1  17  20       21.33      -16.41     16.41 o
   3  17  20       17.92      -16.12     16.12 o
   5  17  20       23.67      -16.27     16.27 o
  -2  18  20       76.12       40.17     18.82 o
   0  18  20        4.89       -2.30     20.21 o
   2  18  20      389.41      352.26     21.84 o
   0   1  21      386.80      342.71      9.15 o
  -1   2  21        0.06       -5.92      6.04 o
   1   2  21      595.41      568.59      9.77 o
  -2   3  21      244.35      264.82      8.07 o
   0   3  21     2222.68     2291.57     17.92 o
   2   3  21     1846.37     1822.70     17.96 o
  -3   4  21      784.32      780.52     12.11 o
  -1   4  21      638.92      663.01     11.79 o
   1   4  21      152.51      109.63      7.56 o
   3   4  21       14.51       -7.12      7.25 o
  -4   5  21      356.94      341.15      9.75 o
  -2   5  21        0.05       -6.88      6.88 o
   0   5  21      321.22      333.48      9.55 o
   2   5  21     1120.08     1160.04     15.60 o
   4   5  21      331.38      304.29      9.46 o
  -5   6  21     2072.97     2150.18     20.55 o
  -3   6  21     1001.29      925.19     13.85 o
  -1   6  21     1695.92     1612.29     20.58 o
   1   6  21     1437.19     1450.42     19.42 o
   3   6  21     2140.50     2107.25     21.23 o
   5   6  21      103.40       83.02      8.40 o
  -6   7  21        3.84       -7.96      7.96 o
  -4   7  21     1008.08     1043.53     14.40 o
  -2   7  21       42.19       19.69      7.53 o
   0   7  21      944.89      912.64     17.02 o
   2   7  21      723.66      772.96     16.08 o
   4   7  21       86.89       73.41      9.43 o
   6   7  21     1413.79     1433.27     19.41 o
  -7   8  21      166.87      160.84     11.14 o
  -5   8  21      483.73      477.62     11.04 o
  -3   8  21      477.09      491.85     11.48 o
  -1   8  21     3399.56     3501.39     28.79 o
   1   8  21      196.59      186.11     11.82 o
   3   8  21     1151.97     1239.04     19.67 o
   5   8  21     2167.15     2341.87     24.43 o
   7   8  21      805.09      832.92     17.40 o
  -8   9  21      478.71      436.44     14.18 o
  -6   9  21      217.11      207.23     10.39 o
  -4   9  21       57.41       49.28      8.13 o
  -2   9  21     4474.70     4761.79     35.92 o
   0   9  21       35.15       28.54     10.35 o
   2   9  21     2831.11     2837.38     28.47 o
   4   9  21       44.45       28.94     10.50 o
   6   9  21     1224.26     1224.05     19.00 o
   8   9  21      148.20      184.20     12.83 o
  -9  10  21      133.05      121.65     13.25 o
  -7  10  21      122.82      156.24     11.07 o
  -5  10  21      288.60      282.22     10.61 o
  -3  10  21     3107.08     3146.80     26.26 o
  -1  10  21       53.95       42.19     10.68 o
   1  10  21        0.28      -10.25     10.25 o
   3  10  21       22.24       10.33     10.75 o
   5  10  21      655.03      595.96     15.32 o
   7  10  21      833.98      789.63     17.98 o
   9  10  21     1016.80     1038.76     21.30 o
 -10  11  21      185.01      217.11     16.96 o
  -8  11  21       29.25       30.21     14.92 o
  -6  11  21      854.78      945.29     20.12 o
  -4  11  21      150.85      151.46     11.03 o
  -2  11  21     4331.35     4461.19     37.11 o
   0  11  21       37.32       13.44     11.12 o
   2  11  21       27.08       14.85     11.17 o
   4  11  21      677.28      666.43     17.37 o
   6  11  21      970.95      947.72     20.53 o
   8  11  21      870.21      887.69     18.67 o
  10  11  21       51.27       24.53     12.90 o
 -11  12  21      671.43      677.46     21.47 o
  -9  12  21     2285.00     2552.27     35.56 o
  -7  12  21     1297.97     1373.03     29.06 o
  -5  12  21      815.77      815.11     17.93 o
  -3  12  21        3.00        1.62     10.68 o
  -1  12  21        4.52      -10.50     11.25 o
   1  12  21      688.40      689.77     17.07 o
   3  12  21     1180.42     1148.75     21.08 o
   5  12  21      141.61      144.90     13.05 o
   7  12  21      171.10      197.11     13.96 o
   9  12  21      334.44      344.83     14.81 o
  11  12  21      310.51      311.74     15.28 o
 -10  13  21      129.11      174.12     18.51 o
  -8  13  21      450.50      459.80     20.78 o
  -6  13  21      526.54      558.93     16.80 o
  -4  13  21      294.38      309.31     14.06 o
  -2  13  21     1620.06     1611.65     28.17 o
   0  13  21       14.91        8.55     13.03 o
   2  13  21      548.16      535.32     18.30 o
   4  13  21     1076.53     1129.15     25.65 o
   6  13  21      528.86      553.84     19.84 o
   8  13  21      173.32      166.49     14.67 o
  10  13  21       53.97       55.01     13.60 o
  -9  14  21     1016.56     1043.87     33.90 o
  -7  14  21      509.05      485.53     20.27 o
  -5  14  21       10.23      -11.90     11.90 o
  -3  14  21     1159.44     1210.58     23.75 o
  -1  14  21      381.74      379.37     17.00 o
   1  14  21     1218.57     1191.97     24.88 o
   3  14  21      247.55      240.96     15.54 o
   5  14  21      401.37      462.33     17.55 o
   7  14  21      706.52      735.49     20.77 o
   9  14  21       73.81       54.40     15.36 o
  -8  15  21      122.31      124.35     19.09 o
  -6  15  21        5.08      -15.04     15.04 o
  -4  15  21        5.79      -11.56     11.56 o
  -2  15  21       25.36        0.77     12.88 o
   0  15  21        2.16      -17.46     17.46 o
   2  15  21      198.35      208.88     16.14 o
   4  15  21     2135.46     2332.46     33.52 o
   6  15  21      198.75      240.74     18.99 o
   8  15  21      273.07      255.45     17.38 o
  -7  16  21       35.38       -1.07     17.13 o
  -5  16  21      926.06      970.56     25.56 o
  -3  16  21       40.26        6.60     13.86 o
  -1  16  21      103.08       43.94     15.69 o
   1  16  21      437.61      365.59     19.42 o
   3  16  21      747.18      797.42     22.58 o
   5  16  21      160.80      208.70     17.78 o
   7  16  21        2.46        2.10     15.82 o
  -4  17  21      239.64      218.47     15.53 o
  -2  17  21       75.51       67.39     15.77 o
   0  17  21      196.48      181.25     17.94 o
   2  17  21      115.11       98.96     17.88 o
   4  17  21       66.29       34.67     18.58 o
   1   1  22     1255.97     1193.65     13.79 o
   0   2  22      983.02      955.51     12.93 o
   2   2  22      474.24      438.48      9.55 o
  -1   3  22       27.07        6.10      7.02 o
   1   3  22      409.81      364.99      9.09 o
   3   3  22        0.24       -6.91      6.91 o
  -2   4  22      864.02      845.17     13.13 o
   0   4  22      940.09      870.03     13.88 o
   2   4  22       21.53       -7.44      7.44 o
   4   4  22      100.90       84.94      8.38 o
  -3   5  22      172.16      173.85      8.81 o
  -1   5  22      455.68      411.21     10.62 o
   1   5  22      608.79      602.23     13.28 o
   3   5  22      251.58      229.74      9.88 o
   5   5  22      950.74      956.72     15.37 o
  -4   6  22      234.13      182.26      9.32 o
  -2   6  22       66.00       36.05      7.76 o
   0   6  22     2990.58     3031.53     26.94 o
   2   6  22     1925.43     2034.26     26.51 o
   4   6  22     2487.95     2523.24     24.08 o
   6   6  22      713.94      727.39     14.91 o
  -5   7  22        0.18       -8.09      8.09 o
  -3   7  22      558.54      578.28     12.02 o
  -1   7  22     1045.40     1112.05     17.23 o
   1   7  22     1185.15     1224.01     19.77 o
   3   7  22     2085.44     2220.26     27.81 o
   5   7  22        3.26       -2.79      9.45 o
   7   7  22      637.38      599.28     14.77 o
  -6   8  22      101.79       90.67     10.01 o
  -4   8  22       85.52       64.35      8.22 o
  -2   8  22     4522.58     4674.69     34.89 o
   0   8  22      270.66      231.67     12.23 o
   2   8  22      701.96      667.10     15.79 o
   4   8  22     1559.53     1631.44     22.41 o
   6   8  22     2846.32     2900.46     29.93 o
   8   8  22     1232.66     1282.28     19.53 o
  -7   9  22       38.79        6.56     10.59 o
  -5   9  22       20.61       -7.77      7.77 o
  -3   9  22      170.94      174.21      9.54 o
  -1   9  22     2106.56     2095.24     25.15 o
   1   9  22       21.18        0.56     10.51 o
   3   9  22       70.84       52.54     11.13 o
   5   9  22       33.67       34.55     11.06 o
   7   9  22      169.11      182.07     11.63 o
   9   9  22       54.69        8.69     11.84 o
  -8  10  22      476.78      434.15     14.67 o
  -6  10  22      208.73      170.76     11.12 o
  -4  10  22      615.76      649.38     15.90 o
  -2  10  22     2654.39     2691.68     28.59 o
   0  10  22     1970.43     1937.58     24.96 o
   2  10  22        3.82      -10.65     10.65 o
   4  10  22     1829.39     1930.25     25.51 o
   6  10  22      808.81      779.73     18.00 o
   8  10  22      174.25      120.53     11.69 o
  10  10  22        7.57      -12.04     12.04 o
  -9  11  22      683.81      634.75     16.41 o
  -7  11  22     1986.09     1988.00     27.88 o
  -5  11  22      284.49      297.41     13.18 o
  -3  11  22       10.43       -2.69     10.57 o
  -1  11  22       18.80       31.35     11.57 o
   1  11  22      723.26      749.72     17.58 o
   3  11  22      237.63      205.21     13.56 o
   5  11  22      160.12      150.28     12.80 o
   7  11  22       31.44        5.43     12.09 o
   9  11  22      535.84      526.25     16.90 o
  11  11  22       65.23       69.78     13.00 o
 -10  12  22      513.04      499.15     20.03 o
  -8  12  22      763.39      783.12     21.64 o
  -6  12  22       28.94        8.64     11.57 o
  -4  12  22      101.01       97.35     10.20 o
  -2  12  22     3345.55     3570.35     44.30 o
   0  12  22        4.75       -4.42     11.70 o
   2  12  22      124.91      128.23     13.34 o
   4  12  22      550.98      579.25     16.53 o
   6  12  22        7.57       -4.81     12.91 o
   8  12  22      169.92      151.06     15.31 o
  10  12  22      421.96      414.83     16.60 o
  -9  13  22      196.39      239.35     18.68 o
  -7  13  22       29.31       13.18     14.62 o
  -5  13  22       88.33       92.86     12.40 o
  -3  13  22      326.18      326.55     15.19 o
  -1  13  22      784.95      824.31     21.98 o
   1  13  22      213.39      216.26     14.22 o
   3  13  22      159.04      169.54     14.07 o
   5  13  22      393.73      422.74     16.78 o
   7  13  22       89.24       75.35     14.64 o
   9  13  22     1130.88     1187.25     24.83 o
  -8  14  22      738.67      775.67     24.35 o
  -6  14  22      430.45      398.38     16.18 o
  -4  14  22      775.14      782.32     20.77 o
  -2  14  22      362.69      344.33     16.69 o
   0  14  22        2.50       11.75     13.59 o
   2  14  22     1544.62     1683.22     28.44 o
   4  14  22     5014.14     5630.61     52.97 o
   6  14  22       36.32       36.62     15.11 o
   8  14  22      343.53      342.09     17.80 o
  -7  15  22       47.77       34.34     18.21 o
  -5  15  22      154.86      142.11     12.43 o
  -3  15  22      382.72      400.31     18.25 o
  -1  15  22      352.88      329.46     16.80 o
   1  15  22      194.36      236.40     17.65 o
   3  15  22      101.14      126.52     16.33 o
   5  15  22        8.30       29.40     15.98 o
   7  15  22        0.32      -13.00     15.79 o
  -4  16  22      470.58      483.72     17.92 o
  -2  16  22        0.43      -14.22     14.22 o
   0  16  22      322.35      265.87     18.40 o
   2  16  22       55.14       22.98     16.66 o
   4  16  22      139.54      129.79     16.80 o
   0   1  23     2142.62     2155.59     18.28 o
  -1   2  23      325.07      324.52      9.53 o
   1   2  23      465.69      452.24     11.32 o
  -2   3  23        3.89       -7.31      7.31 o
   0   3  23       43.01       20.51      7.84 o
   2   3  23       68.36       42.16      7.93 o
  -3   4  23      344.47      347.52     11.17 o
  -1   4  23      398.36      352.09     10.16 o
   1   4  23        2.03       -8.23      8.23 o
   3   4  23       39.13       20.30      8.59 o
  -4   5  23     1673.54     1738.90     19.09 o
  -2   5  23     2230.75     2143.57     20.50 o
   0   5  23       70.07       41.36      9.16 o
   2   5  23        3.74       -9.10      9.10 o
   4   5  23      879.99      861.72     14.94 o
  -5   6  23     1593.86     1625.68     19.33 o
  -3   6  23      547.61      491.81     11.52 o
  -1   6  23     1831.76     1868.26     22.94 o
   1   6  23      315.34      282.38     12.20 o
   3   6  23      717.95      726.84     16.31 o
   5   6  23      925.41      950.09     17.72 o
  -6   7  23       18.14       -9.50      9.50 o
  -4   7  23      129.05      130.69      9.10 o
  -2   7  23     2060.77     2125.18     23.52 o
   0   7  23      375.02      338.78     13.25 o
   2   7  23      514.50      488.19     14.82 o
   4   7  23     1169.11     1223.01     27.63 o
   6   7  23      156.38      122.58     11.54 o
  -7   8  23      435.23      422.84     13.44 o
  -5   8  23       23.70        9.23      8.46 o
  -3   8  23       88.50       86.74      8.86 o
  -1   8  23     2236.50     2273.28     25.12 o
   1   8  23      595.61      558.78     15.11 o
   3   8  23     1337.84     1348.91     21.46 o
   5   8  23     1043.26     1147.84     21.89 o
   7   8  23      120.25      136.68     11.66 o
  -8   9  23      189.99      172.38     11.31 o
  -6   9  23      224.98      166.29     10.68 o
  -4   9  23      319.68      303.84     11.11 o
  -2   9  23      870.96      873.53     18.25 o
   0   9  23      819.93      885.92     18.76 o
   2   9  23       93.75      118.52     12.08 o
   4   9  23      449.50      438.44     14.93 o
   6   9  23      327.98      309.03     14.50 o
   8   9  23      312.02      263.17     13.04 o
  -9  10  23      299.51      271.27     14.01 o
  -7  10  23      335.23      278.33     13.33 o
  -5  10  23       25.03       -9.49      9.49 o
  -3  10  23      602.79      592.27     15.66 o
  -1  10  23      249.51      252.23     14.00 o
   1  10  23       48.02       15.31     11.67 o
   3  10  23      842.96      883.36     19.69 o
   5  10  23       96.53       83.27     12.58 o
   7  10  23       87.30      100.90     13.08 o
   9  10  23      446.48      474.10     16.85 o
 -10  11  23       15.93      -11.88     12.08 o
  -8  11  23      907.49      939.62     22.42 o
  -6  11  23      780.71      795.23     18.48 o
  -4  11  23        0.63      -10.97     10.97 o
  -2  11  23      114.83      112.05     13.06 o
   0  11  23     1247.55     1302.64     22.91 o
   2  11  23       41.55       36.89     12.46 o
   4  11  23       14.24      -12.20     12.20 o
   6  11  23       58.95       49.82     13.25 o
   8  11  23        1.56       -9.11     12.58 o
  10  11  23      133.97       91.75     12.86 o
  -9  12  23      589.58      583.07     20.98 o
  -7  12  23      975.83      982.92     26.78 o
  -5  12  23      541.36      580.73     16.99 o
  -3  12  23        0.97       12.93     12.72 o
  -1  12  23      230.83      223.11     15.29 o
   1  12  23       53.86       54.85     12.86 o
   3  12  23       56.26       39.42     12.72 o
   5  12  23      568.82      574.61     17.60 o
   7  12  23     1038.86     1083.51     23.34 o
   9  12  23      479.53      484.10     17.85 o
  -8  13  23       87.18       77.91     16.63 o
  -6  13  23       34.72        8.00     12.24 o
  -4  13  23       44.74       37.33     13.36 o
  -2  13  23      904.32     1062.63     23.12 o
   0  13  23       62.63       94.96     15.27 o
   2  13  23      244.54      234.30     15.07 o
   4  13  23       20.54        0.04     13.94 o
   6  13  23      791.37      952.21     22.70 o
   8  13  23     2021.83     2260.75     32.64 o
  -7  14  23       13.77      -12.37     16.35 o
  -5  14  23       70.18       65.85     17.15 o
  -3  14  23      737.31      658.43     20.40 o
  -1  14  23      223.28      213.21     15.79 o
   1  14  23       97.89       63.71     14.95 o
   3  14  23      449.17      482.40     19.87 o
   5  14  23      142.49      181.61     17.00 o
   7  14  23      120.26      149.04     16.59 o
  -4  15  23      206.79      199.96     15.02 o
  -2  15  23     1033.77     1144.11     24.45 o
   0  15  23      644.51      748.77     22.68 o
   2  15  23      550.71      616.34     20.53 o
   4  15  23      956.22     1179.29     31.69 o
  -1  16  23      308.70      285.55     18.26 o
   1  16  23       35.38       14.17     22.30 o
   0   0  24      387.82      416.91     26.27 o
   1   1  24     1482.21     1466.78     17.05 o
   0   2  24      186.94      172.01      9.57 o
   2   2  24      239.16      226.66     10.07 o
  -1   3  24        0.10       -7.65      7.65 o
   1   3  24      783.04      839.97     14.74 o
   3   3  24      303.16      308.59     11.08 o
  -2   4  24      909.72      978.78     15.60 o
   0   4  24        4.38       -8.60      8.60 o
   2   4  24      174.94      176.50      9.98 o
   4   4  24      241.02      206.17     10.57 o
  -3   5  24       48.10       35.70      8.87 o
  -1   5  24      239.37      188.34     10.70 o
   1   5  24     1130.61     1124.57     18.94 o
   3   5  24     1017.24     1006.81     18.05 o
   5   5  24       60.45       39.59     10.17 o
  -4   6  24      540.10      579.34     13.02 o
  -2   6  24     2697.90     2850.80     38.47 o
   0   6  24        6.81        3.66     10.43 o
   2   6  24      404.01      414.72     13.72 o
   4   6  24        2.89       -0.51     10.83 o
   6   6  24       91.20       87.12     11.18 o
  -5   7  24       18.00       -8.96      8.96 o
  -3   7  24       69.86       52.23      8.84 o
  -1   7  24       16.73        5.40     10.85 o
   1   7  24     1641.20     1633.81     23.18 o
   3   7  24       91.41       94.08     11.83 o
   5   7  24     1419.03     1469.50     23.78 o
   7   7  24      553.29      574.41     15.80 o
  -6   8  24       39.04        2.30      9.65 o
  -4   8  24      252.57      227.28     10.87 o
  -2   8  24       11.73        9.28     11.25 o
   0   8  24       39.12       22.39     11.50 o
   2   8  24       28.53        8.58     11.32 o
   4   8  24      486.26      454.51     15.27 o
   6   8  24       37.82       44.37     12.88 o
   8   8  24        2.33       -4.94     14.58 o
  -7   9  24      297.97      310.61     12.75 o
  -5   9  24      354.82      334.19     12.50 o
  -3   9  24     3296.81     3501.72     32.19 o
  -1   9  24      108.60       63.92     12.68 o
   1   9  24      416.95      380.92     14.72 o
   3   9  24      358.55      357.65     14.81 o
   5   9  24     2155.46     2221.02     29.03 o
   7   9  24      442.88      427.03     16.24 o
   9   9  24       74.87       43.42     12.14 o
  -8  10  24       37.14       15.95     10.64 o
  -6  10  24      319.97      335.40     12.90 o
  -4  10  24       62.20       43.17     10.38 o
  -2  10  24       80.63       75.94     12.87 o
   0  10  24      221.31      199.99     13.88 o
   2  10  24      377.92      347.89     14.99 o
   4  10  24        0.32      -12.17     12.17 o
   6  10  24       25.66        7.62     13.03 o
   8  10  24        1.24      -12.64     12.64 o
  10  10  24      130.52      126.23     12.83 o
  -9  11  24      121.06      120.14     13.13 o
  -7  11  24      102.62       40.51     13.46 o
  -5  11  24        2.15       -7.22     10.23 o
  -3  11  24      602.77      655.61     18.56 o
  -1  11  24      638.14      667.72     18.91 o
   1  11  24        9.59       22.67     12.79 o
   3  11  24        0.50      -12.31     12.31 o
   5  11  24      102.37       93.78     13.93 o
   7  11  24       39.27       17.45     13.71 o
   9  11  24      167.76      185.04     15.32 o
  -8  12  24       12.00       14.24     13.19 o
  -6  12  24      713.60      749.74     21.08 o
  -4  12  24      182.78      209.84     15.20 o
  -2  12  24      248.18      289.53     15.75 o
   0  12  24        0.22        8.02     13.75 o
   2  12  24      418.72      448.35     17.02 o
   4  12  24      512.41      480.02     18.82 o
   6  12  24       59.45       48.74     14.65 o
   8  12  24       26.73        2.56     14.25 o
  -7  13  24        1.62       -6.14     12.68 o
  -5  13  24      695.52      719.40     21.57 o
  -3  13  24      704.20      804.22     21.25 o
  -1  13  24     2139.83     2409.26     33.97 o
   1  13  24        1.60       -6.98     14.53 o
   3  13  24     3305.55     3602.44     39.28 o
   5  13  24      537.71      596.06     19.79 o
   7  13  24      824.46      892.79     22.73 o
  -6  14  24       99.10       87.05     14.74 o
  -4  14  24      518.25      529.53     23.74 o
  -2  14  24     1300.27     1366.24     28.58 o
   0  14  24        9.70      -14.64     14.64 o
   2  14  24       92.06      157.70     17.84 o
   4  14  24      109.51      144.12     16.82 o
   6  14  24      125.31      187.75     17.51 o
  -1  15  24      117.05      123.46     16.40 o
   1  15  24     1577.18     1760.83     32.34 o
   0   1  25      459.87      482.38     12.00 o
  -1   2  25      210.35      205.88     11.78 o
   1   2  25     1120.00     1110.86     17.50 o
  -2   3  25       89.90       85.89      9.46 o
   0   3  25        7.25       -8.66      8.66 o
   2   3  25       41.36        3.76      8.98 o
  -3   4  25        6.91       -9.16      9.16 o
  -1   4  25     1355.02     1485.76     20.19 o
   1   4  25      408.50      453.73     12.68 o
   3   4  25        1.37       -9.89      9.89 o
  -4   5  25      106.99       99.33     10.27 o
  -2   5  25     1280.71     1335.23     20.18 o
   0   5  25     1278.22     1304.13     20.62 o
   2   5  25      560.90      570.81     16.79 o
   4   5  25     1069.26     1216.66     20.97 o
  -5   6  25      704.64      661.84     15.80 o
  -3   6  25       74.79       56.58      9.24 o
  -1   6  25      111.10      111.04     11.81 o
   1   6  25      198.72      135.56     12.23 o
   3   6  25       14.70       -2.94     11.08 o
   5   6  25      166.46      143.44     13.33 o
  -6   7  25        1.60      -10.45     10.45 o
  -4   7  25        5.87       -9.44      9.44 o
  -2   7  25       11.70       22.43     12.93 o
   0   7  25      114.82       93.52     12.26 o
   2   7  25       69.75       70.09     12.05 o
   4   7  25       12.25        3.47     12.05 o
   6   7  25      654.62      670.33     18.76 o
  -7   8  25      554.90      604.88     16.34 o
  -5   8  25      128.79      112.33     10.63 o
  -3   8  25      982.08     1013.46     24.77 o
  -1   8  25       69.51       47.29     13.00 o
   1   8  25      293.75      223.82     13.82 o
   3   8  25      257.55      237.90     13.73 o
   5   8  25      196.71      180.99     14.26 o
   7   8  25      877.43      933.01     21.61 o
  -8   9  25      302.57      346.28     14.46 o
  -6   9  25        2.32      -10.16     10.16 o
  -4   9  25      323.86      332.61     14.94 o
  -2   9  25      765.31      793.34     19.18 o
   0   9  25      148.58      146.36     13.43 o
   2   9  25      419.69      407.67     15.60 o
   4   9  25     1785.01     1820.91     26.43 o
   6   9  25     1643.78     1784.56     27.28 o
   8   9  25     1285.92     1407.50     25.56 o
  -9  10  25      388.75      419.66     19.73 o
  -7  10  25       59.91       49.62     11.31 o
  -5  10  25      318.11      378.08     18.90 o
  -3  10  25      632.61      659.90     17.83 o
  -1  10  25        0.11      -12.74     12.74 o
   1  10  25      122.49      125.59     13.77 o
   3  10  25      308.14      272.38     15.39 o
   5  10  25       10.38       -7.90     13.50 o
   7  10  25       99.58       68.02     14.04 o
   9  10  25      754.58      744.50     20.36 o
  -8  11  25      283.60      266.71     12.80 o
  -6  11  25      310.09      372.51     14.07 o
  -4  11  25      108.93      107.55     13.99 o
  -2  11  25       15.22       -6.21     13.20 o
   0  11  25      639.12      648.04     22.15 o
   2  11  25        1.27      -13.18     13.18 o
   4  11  25        1.30      -13.28     13.28 o
   6  11  25      957.31      967.58     22.91 o
   8  11  25        0.01       -8.15     13.73 o
  -7  12  25       15.26        3.88     15.86 o
  -5  12  25       42.35       25.51     14.19 o
  -3  12  25      559.64      558.28     19.21 o
  -1  12  25        9.10      -14.40     14.40 o
   1  12  25      645.56      612.35     18.49 o
   3  12  25      599.31      564.61     20.84 o
   5  12  25      184.48      204.64     16.70 o
   7  12  25      139.50      149.24     15.91 o
  -6  13  25        6.16       -1.64     18.94 o
  -4  13  25      101.14      132.08     15.59 o
  -2  13  25      151.21      162.87     16.65 o
   0  13  25      697.97      701.75     22.26 o
   2  13  25        2.72       25.93     14.51 o
   4  13  25     2373.74     2696.51     34.29 o
   6  13  25     1674.51     1958.66     31.14 o
  -3  14  25       21.19       36.92     15.65 o
  -1  14  25       22.20      -15.28     15.28 o
   1  14  25      118.96      151.56     17.84 o
   3  14  25      163.60      146.21     17.27 o
   1   1  26     1043.16     1094.97     23.71 o
   0   2  26      364.50      352.82     12.83 o
   2   2  26      353.01      374.64     12.93 o
  -1   3  26       38.49       25.57     10.08 o
   1   3  26      567.23      568.00     15.04 o
   3   3  26      165.48      177.72     11.46 o
  -2   4  26        8.68       -5.38     10.69 o
   0   4  26      184.50      172.97     12.05 o
   2   4  26        8.21      -10.86     10.86 o
   4   4  26       32.65       14.88     10.76 o
  -3   5  26     3623.45     3985.13     47.69 o
  -1   5  26     2586.95     2764.10     28.40 o
   1   5  26      244.20      265.54     13.08 o
   3   5  26      238.43      259.52     13.32 o
   5   5  26      426.41      439.80     14.77 o
  -4   6  26      110.02       96.94     11.44 o
  -2   6  26       41.18       51.71     12.34 o
   0   6  26        9.95       18.17     12.41 o
   2   6  26      420.08      419.76     15.22 o
   4   6  26     1404.19     1402.62     24.08 o
   6   6  26        0.00      -10.79     11.65 o
  -5   7  26      282.08      253.12     12.42 o
  -3   7  26      725.54      768.91     17.81 o
  -1   7  26      170.96      167.45     14.12 o
   1   7  26     1416.42     1540.75     24.35 o
   3   7  26     1305.11     1485.08     23.87 o
   5   7  26      506.37      462.11     16.71 o
   7   7  26      808.51      818.03     19.82 o
  -6   8  26       67.00       49.56     11.38 o
  -4   8  26       36.55        5.22     12.15 o
  -2   8  26       40.42       37.54     13.15 o
   0   8  26       41.26        3.96     12.96 o
   2   8  26       34.62        6.07     12.58 o
   4   8  26       50.13       48.67     13.81 o
   6   8  26      103.95       96.13     14.14 o
   8   8  26       55.19       48.49     14.23 o
  -7   9  26      292.13      337.52     16.81 o
  -5   9  26      544.52      596.70     15.77 o
  -3   9  26       93.26       59.69     13.06 o
  -1   9  26      153.88      168.50     14.95 o
   1   9  26     1132.56     1205.61     23.31 o
   3   9  26     2109.24     2230.34     32.93 o
   5   9  26        7.44        1.80     13.78 o
   7   9  26      505.21      552.57     18.82 o
   9   9  26      138.66      166.87     14.69 o
  -8  10  26      156.77      151.68     13.16 o
  -6  10  26       41.44       37.24     15.92 o
  -4  10  26       25.38       23.79     13.26 o
  -2  10  26        4.39      -13.30     13.30 o
   0  10  26      449.53      467.65     17.68 o
   2  10  26      378.17      411.96     16.69 o
   4  10  26        4.60      -14.21     14.21 o
   6  10  26      195.74      140.96     15.98 o
   8  10  26       37.73       17.91     14.47 o
  -7  11  26     1429.15     1733.05     31.69 o
  -5  11  26     2288.41     2645.63     45.40 o
  -3  11  26        0.95      -13.62     13.62 o
  -1  11  26      483.27      536.67     18.62 o
   1  11  26      404.85      425.63     17.30 o
   3  11  26       13.99      -10.33     14.31 o
   5  11  26       52.67        7.45     14.68 o
   7  11  26       23.88        6.20     14.67 o
  -4  12  26       40.74       44.36     15.78 o
  -2  12  26        1.84      -11.28     15.11 o
   0  12  26       38.73       21.86     15.30 o
   2  12  26      526.59      529.45     19.48 o
   4  12  26       40.49       39.14     16.03 o
  -1  13  26     1235.22     1394.41     29.00 o
   1  13  26      210.19      231.59     19.65 o
   0   1  27       15.94       -8.21     10.72 o
  -1   2  27      415.78      460.57     19.02 o
   1   2  27     2076.29     2225.14     29.49 o
  -2   3  27        0.55      -10.02     10.02 o
   0   3  27      464.53      522.73     16.02 o
   2   3  27      552.30      583.57     16.46 o
  -3   4  27        6.12      -11.41     11.41 o
  -1   4  27      128.23      122.35     13.19 o
   1   4  27      206.12      200.59     13.57 o
   3   4  27       18.49      -11.67     11.76 o
  -4   5  27        0.93      -10.72     10.72 o
  -2   5  27     1997.67     2235.19     41.12 o
   0   5  27     3306.16     3628.25     35.82 o
   2   5  27     1069.46     1168.87     21.94 o
   4   5  27       13.04        0.74     12.01 o
  -5   6  27       37.98       13.48     11.53 o
  -3   6  27        1.49      -11.73     11.73 o
  -1   6  27      258.07      242.83     14.34 o
   1   6  27        0.27      -11.76     11.76 o
   3   6  27      638.58      592.32     17.32 o
   5   6  27      208.78      186.25     14.57 o
  -6   7  27      382.25      413.61     14.93 o
  -4   7  27       53.98       39.21     13.29 o
  -2   7  27      565.95      547.48     16.85 o
   0   7  27        5.70      -12.73     12.73 o
   2   7  27        6.52      -12.23     12.23 o
   4   7  27        0.20      -13.94     13.94 o
   6   7  27      156.13      136.42     14.36 o
  -7   8  27      627.20      687.05     18.78 o
  -5   8  27      420.00      460.99     17.75 o
  -3   8  27      572.78      585.65     17.55 o
  -1   8  27     1026.12     1027.62     22.81 o
   1   8  27      111.87       76.13     13.64 o
   3   8  27        1.57      -13.56     13.56 o
   5   8  27      884.43      827.53     21.60 o
   7   8  27      823.04      900.86     21.97 o
  -6   9  27       21.37        5.29     12.64 o
  -4   9  27      102.24       66.66     14.76 o
  -2   9  27     1489.16     1569.28     26.78 o
   0   9  27       56.09       63.80     14.62 o
   2   9  27      986.03     1172.95     23.75 o
   4   9  27     1071.54     1136.13     24.67 o
   6   9  27      285.28      281.88     16.89 o
  -5  10  27      331.82      374.53     18.32 o
  -3  10  27      145.67      160.67     15.49 o
  -1  10  27       30.81       28.18     14.63 o
   1  10  27      844.80      877.00     22.82 o
   3  10  27       51.49       11.23     14.46 o
   5  10  27       54.60       36.42     15.22 o
  -4  11  27      446.44      520.27     21.11 o
  -2  11  27      950.05     1073.62     24.73 o
   0  11  27      127.97      110.21     15.90 o
   2  11  27      164.22       97.44     15.69 o
   4  11  27      375.15      348.01     19.50 o
   0   0  28     1072.84     1025.93     54.75 o
   1   1  28      272.84      298.92     16.29 o
   0   2  28       11.68        2.61     12.46 o
   2   2  28       57.58       54.67     12.22 o
  -1   3  28      213.08      235.01     15.62 o
   1   3  28      744.44      832.51     26.12 o
   3   3  28      475.67      548.64     18.02 o
  -2   4  28        1.95       -0.22     13.51 o
   0   4  28       15.98       14.32     13.39 o
   2   4  28      321.67      371.79     16.29 o
   4   4  28        1.17      -12.63     12.63 o
  -3   5  28       22.55      -14.52     14.52 o
  -1   5  28     1326.63     1395.72     24.95 o
   1   5  28      234.07      228.53     15.62 o
   3   5  28       40.81       -4.89     12.41 o
   5   5  28        0.73      -12.02     12.02 o
  -4   6  28      328.23      363.13     18.12 o
  -2   6  28     2172.25     2330.43     29.12 o
   0   6  28      108.24       88.66     13.82 o
   2   6  28       87.53       63.38     13.85 o
   4   6  28      288.17      179.53     14.76 o
   6   6  28      721.13      724.85     20.31 o
  -5   7  28      117.77      123.99     16.61 o
  -3   7  28       93.95       79.66     15.07 o
  -1   7  28       99.27       83.11     14.68 o
   1   7  28      158.56      152.13     15.00 o
   3   7  28      143.56      116.19     14.57 o
   5   7  28      199.43      214.26     15.56 o
   7   7  28      475.05      499.03     17.06 o
  -6   8  28      121.17       95.93     13.96 o
  -4   8  28       86.21       37.75     15.44 o
  -2   8  28       20.61       -1.08     14.08 o
   0   8  28      265.77      259.80     16.53 o
   2   8  28       23.48       -8.96     14.14 o
   4   8  28      410.83      452.94     18.54 o
   6   8  28       58.98       28.67     14.34 o
  -5   9  28       50.26       31.06     16.05 o
  -3   9  28        2.38      -14.84     14.84 o
  -1   9  28     1013.95     1095.24     24.35 o
   1   9  28      456.47      493.39     18.40 o
   3   9  28       95.71       35.34     15.24 o
   5   9  28      820.54      826.07     21.95 o
  -2  10  28        1.79      -14.74     14.74 o
   0  10  28      339.66      316.67     17.97 o
   2  10  28      113.18      111.17     15.34 o
   0   1  29      922.11     1008.78     29.73 o
  -1   2  29      810.12      829.24     25.51 o
   1   2  29       54.42       59.66     13.21 o
  -2   3  29       57.55       44.07     17.40 o
   0   3  29      367.95      424.51     17.52 o
   2   3  29      526.12      588.59     21.42 o
  -3   4  29       78.93       51.17     16.69 o
  -1   4  29       75.32       27.29     15.79 o
   1   4  29      675.78      719.28     19.91 o
   3   4  29      791.79      825.45     28.32 o
  -4   5  29      122.31       88.72     17.69 o
  -2   5  29      749.72      804.07     21.55 o
   0   5  29       18.89       13.78     14.13 o
   2   5  29       67.24       14.69     14.50 o
   4   5  29      430.36      420.49     16.37 o
  -5   6  29      335.82      412.48     20.02 o
  -3   6  29     1788.85     2037.70     38.14 o
  -1   6  29      168.44      113.21     15.03 o
   1   6  29       65.83        5.41     14.89 o
   3   6  29       11.50      -13.91     13.91 o
   5   6  29       83.08       64.18     15.17 o
  -4   7  29       27.10      -16.60     16.60 o
  -2   7  29      317.70      323.23     16.82 o
   0   7  29       49.61        8.16     14.23 o
   2   7  29       19.76      -14.27     14.27 o
   4   7  29       27.54      -14.04     14.04 o
  -3   8  29       31.92        7.17     16.71 o
  -1   8  29      109.88       79.65     15.79 o
   1   8  29      958.95     1071.48     24.02 o
   3   8  29      582.68      565.21     19.03 o
   1   1  30       32.61        9.17     16.74 o
   0   2  30       83.00       68.28     18.18 o
   2   2  30     1070.73     1095.03     27.04 o
  -1   3  30      133.54      152.55     18.20 o
   1   3  30        0.80       -7.73     13.58 o
   3   3  30      193.47      174.95     19.46 o
  -2   4  30      111.02       67.79     18.88 o
   0   4  30      437.34      527.28     22.04 o
   2   4  30      256.65      238.66     20.81 o
   4   4  30       79.31       60.44     18.62 o
  -3   5  30      255.73      322.18     20.50 o
  -1   5  30       30.13       14.76     16.64 o
   1   5  30      374.09      371.97     18.82 o
   3   5  30       48.16        7.69     14.42 o
  -2   6  30      314.41      332.37     20.09 o
   0   6  30      478.75      487.70     20.80 o
   2   6  30      167.58      141.53     16.81 o
   0   1  31        0.11      -21.05     21.05 o
  -1   2  31      330.18      301.69     19.02 o
   1   2  31        4.16      -20.27     20.27 o
   0   3  31       11.85      -10.72     16.33 o
 
